# Supplementary material for: Mild/asymptomatic COVID-19 in unvaccinated pregnant mothers impairs neonatal immune responses
Source: JCI Insight. 2023 Sep 12;8(19):e172658. doi: 10.1172/jci.insight.172658 (PMC10629812; doi:10.1172/jci.insight.172658)
Supplement: Supplemental table 1 [file jciinsight-8-172658-s008.xlsx]

## Sheet: A) Plasma
	Maternal			UCB			Maternal: UCB	Maternal: UCB SARS+	UCB
							Control		Asymptomatic(A): Mild(M) SARS+ groups
	Control	SARS+	p-value	Control	SARS+	p-value	p-value	p-value	A	M	p-value
TNFα	2.321	2.136		4.527	2.502	**	**		3.012	2.14	0.339
IL-6	0.329	1.705		1.389	0.474		#		1.886	0.287	0.675
PDGFBB	1550	1967		1248	2358	*	#		3236	2018	>0.999
S100B	68.15	269.4	**	451.3	1102	**	***	*	848.3	1455	0.699
IL-7	2.98	0.8747	***	3.03	1.339	***		*	1.312	1.45	>0.999
IFNβ	1.132	0.9987	*	0.776	0.441	#		*	0.368	0.764	0.431
IL-10	0.534	0.5599		0.582	0.583		#		0.621	0.533	0.176
CCL2	56.71	49.64	**	361.5	37.5	**	**		35.64	41.84	>0.999
VEGF	3.075	7.255		85.75	42.11	**	***	**	33.49	44.46	>0.999
CXCL13	71.21	115.9		27.68	25.76		*	*	27.02	22.83	>0.999
IL-1RA	644.9	636		1771	1923		*	**	1737	1996	>0.999
CCL3	26.52	26.91		30.44	27.88	**	***		27.78	28.21	>0.999
CCL4	58.41	60.32	#	104.9	65.71	*	***	#	65.48	66.91	0.859
IL-4	9.244	10.86	#	12.83	9.699	*	**		9.181	10.91	0.547
IL-17	4.339	6.412	#	10.42	11.31		**	**	11.12	11.78	0.953
IL-2	3.565	3.735		4.534	3.568				3.574	3.552	0.965
IL-15	0.887	0.8545		0.988	0.571	*	#	*	0.533	0.657	>0.999
GM-CSF	2.746	2.935		3.96	3.237	*	**		3.096	3.391	>0.999
IL-8	6.693	1.636	*	85.9	16.71	#	#	**	20.03	4.518	>0.999
CXCL9	139.7	138.3		138.2	128.7	*			125.2	132.8	0.452
IFNγ	7.096	7.247		13.6	10.21		*		10.05	13.94	0.712
IL-12p70	20.69	21.27		22.61	22.91		*	#	23.11	22.8	>0.999
IL-1β	0.578	1.411	*	5.837	4.098		***	*	4.941	0.727	0.848
CXCL11	66.2	29.16	**	44.88	16.48	#	#	*	14.55	20.99	0.949
CXCL10	13.71	6.819	**	10.56	4.097	**			4.818	3.877	>0.999
IL-23	118.7	63.23	**	165.9	100.7	***	#	**	102.1	97.62	0.856
CCL11	46.83	23.59	***	75.65	19.79	***	*		18.94	23.98	0.754
IL-18	52.2	185.2	**	59.25	68.53	*			84.11	46.82	0.716

## Sheet: B) RSV
	Control			SARS+			Control vs	Asymptomatic(A):Mild(M) SARS+ groups
							SARS+
	NS	RSV	p-value	NS	RSV	p-value	p-value	A	M	p-value
VEGF	8.644	833	**	16.44	793.2	***
TNFα	178.9	169.7		29.82	57.4	#	#	31.95	82.86	0.2061
RANTES	186.4	844.1	**	35.3	555.4	***	**	507.4	603.4	0.5005
PD-L1	25.21	41.11	**	20.29	39.03	***
PDGF-AB/BB	0.489	7.286	**	0.0832	7.142	***
PDGF-AA	51.88	936.7	**	50.96	938.2	***
MIP-3β	17.23	22.23	#	11.24	17.09	***
MIP-1β	698.4	932.9		181.4	600.5	*
MCP-1	4245	5346		708.2	8343	**
IP-10	0.497	46.97	*	0.222	100.1	***
IL-6	333.9	5412	**	138.4	51648	***
IL-1Rα	556.9	1010		533.5	1385	*
IL-1α	25.5	67.27	#	2.928	63.65	***
IL-15	0.746	2.72	**	0.503	2.551	***
IL-12p70	7.992	13.44	*	6.334	11.59	***	**	10.99	12.19	0.3505
IL-10	23.97	58.47	#	9.503	28.69	**
IFNγ	30.71	32.25		26.32	29.74	*
IFNβ	0.465	53.06	**	0.232	51	***
IFNα	1.957	14.72	**	1.644	13.51	***
GROα	452.5	921.5	#	46.99	326.4	**	**	222	430.9	0.1522
GROβ	212	1104	**	32.27	847.6	***
GM-CSF	59.65	88.57	#	10.1	48.09	**	#	40.01	56.18	0.3429
G-CSF	79.49	135.5	*	3.994	26.05	***	*	19.09	33	0.3916
Fractalkaline	90.66	140.6	*	70.89	127	***
flt-3L	44.01	63.11	*	32.34	60.44	***
FGFβ	1.88	358.4	**	0.814	348.3	***
Eotaxin	5.595	12.95	*	2.704	10.27	***	*	9.697	10.85	0.2921
EGF	6.887	9.028	*	6.446	8.342	***
CD40L	785.6	992.3	#	627.7	871.7	***

## Sheet: C) Ecoli
	Control			SARS+			Control vs SARS+	UCB Plasma from
								Asymptomatic(A) vs Mild(M) SARS+ groups
	NS	E. coli	p-value	NS	E. coli	p-value	p-value	A	M	p-value
TRAIL	2.534	9.728	**	0.654	9.556	***
TNFα	178.9	6698	**	29.82	10915	***	#	8493	10957	0.603
TGFα	2.587	7.336	*	1.968	7.375	***
RANTES	186.4	157.7		35.3	82.93	*
PD-L1	25.21	51.51	**	20.29	49.84	***
PDGF-AB/BB	0.489	4.055	**	0.083	4.093	***
MIP-3β	17.23	9.119	*	11.24	9.028	*
MIP-3α	3.852	85.88	**	2.903	53.48	***
MIP-1β	698.4	41542	**	181.4	44049	***
MIP-1α	734	3252	**	190.5	3423	***
IP-10	0.497	4.463	**	0.223	11.2	***
IL-6	333.9	16161	**	138.4	15194	***
IL-3	8.183	9.78	#	7.599	10.23	**		8.426	10.32	0.378
IL-1Rα	556.9	659.5		533.5	1263	**	*	1293	1239	0.888
IL-1β	75.76	1974	**	11.92	3538	***
IL-1α	25.5	139.7	*	2.928	150.2	***
IL-15	0.746	2.48	**	0.502	2.317	***
IL-12p70	7.992	18.47	**	6.334	19.41	***
IL-10	23.97	980.6	**	9.503	1413	***
IFNγ	30.71	38.78	#	26.32	41.08	***
IFNβ	0.465	1.881	**	0.232	2.141	***
IFNα	1.957	5.337	**	1.644	5.187	***
GZMB	28.72	26.92		18.3	24.45	*
GROα	452.5	842.2		46.99	725.4	***
GROβ	212	4996	**	32.27	5298	***
GM-CSF	59.65	1334	**	10.1	2044	***
Fractalkaline	90.66	245.5	**	70.89	247.3	***
FLT-3L	44.01	84.86	**	32.34	82.96	***
FGFb	1.88	10.46	**	0.814	20.02	***
Eotaxin	5.595	15.8	**	2.704	16.48	***
EGF	6.887	10.43	**	6.446	10.57	***
CD40L	785.6	1620	**	627.7	1606	***
