# Supplementary material for: Mild/asymptomatic COVID-19 in unvaccinated pregnant mothers impairs neonatal immune responses
Source: JCI Insight. 2023 Sep 12;8(19):e172658. doi: 10.1172/jci.insight.172658 (PMC10629812; doi:10.1172/jci.insight.172658)
Supplement: Supplemental table 2 [file jciinsight-8-172658-s009.xlsx]

## Sheet: merged_156_Markers_Harmony_inte
cluster	p_val	avg_log2FC	pct.1	pct.2	p_val_adj	gene
c0	0	2.41873	0.48	0.18	0	SERPINB2
c0	0	2.25095	0.987	0.887	0	S100A9
c0	0	2.07086	0.971	0.805	0	S100A8
c0	0	2.0628	0.755	0.297	0	S100A12
c0	0	1.86421	0.473	0.209	0	THBS1
c0	0	1.37116	0.923	0.824	0	TIMP1
c0	0	1.30557	0.997	0.992	0	CXCL8
c0	0	1.19464	0.758	0.674	0	H1FX
c0	0	1.18559	0.878	0.712	0	ATP2B1
c0	0	1.10877	0.917	0.645	0	FCN1
c0	0	1.08083	0.743	0.445	0	VCAN
c0	0	1.05797	0.863	0.658	0	EHD1
c0	0	1.05602	0.674	0.441	0	CD93
c0	0	1.03585	0.914	0.835	0	ATP2B1-AS1
c0	0	1.01612	0.803	0.654	0	CD55
c0	0	1.0107	0.744	0.569	0	DUSP6
c0	0	1.00344	0.792	0.652	0	ITGAX
c0	0	0.982493	0.765	0.555	0	AQP9
c0	0	0.982144	0.717	0.489	0	APOBEC3A
c0	0	0.962761	0.696	0.475	0	CD300E
c0	0	0.962024	0.719	0.566	0	ACSL1
c0	0	0.957242	0.992	0.963	0	IL1B
c0	0	0.956089	0.678	0.495	0	LUCAT1
c0	0	0.955113	0.745	0.582	0	ATP13A3
c0	0	0.93918	0.785	0.701	0	PTGS2
c0	0	0.925361	0.635	0.505	0	BASP1
c0	0	0.919424	0.875	0.739	0	NLRP3
c0	0	0.914412	0.784	0.635	0	SLC25A37
c0	0	0.909728	0.717	0.575	0	JARID2
c0	0	0.896146	0.605	0.415	0	TNIP1
c0	0	0.883379	0.996	0.989	0	LYZ
c0	0	0.834173	0.747	0.68	0	SERPINB1
c0	0	0.833277	0.86	0.755	0	SLC2A3
c0	0	0.830384	0.526	0.369	0	NRIP1
c0	0	0.825878	0.751	0.616	0	TREM1
c0	0	0.805067	0.578	0.39	0	MYO1G
c0	0	0.801628	0.474	0.211	0	CFP
c0	0	0.788366	0.619	0.459	0	ZBTB43
c0	0	0.769972	0.803	0.716	0	SERPINB9
c0	0	0.769297	0.785	0.71	0	CRIP1
c0	0	0.767362	0.873	0.791	0	GPCPD1
c0	0	0.764508	0.965	0.94	0	ZEB2
c0	0	0.762578	0.911	0.815	0	EREG
c0	0	0.760292	0.748	0.694	0	TKT
c0	0	0.743105	0.396	0.188	0	SELL
c0	0	0.742461	0.782	0.696	0	SLC11A1
c0	0	0.722491	0.72	0.633	0	TNFRSF1B
c0	0	0.72178	0.628	0.505	0	SAMSN1
c0	0	0.71972	0.69	0.586	0	CSF3R
c0	0	0.718837	0.488	0.328	0	IL6R
c0	0	0.715491	0.569	0.442	0	CDC42EP3
c0	0	0.712264	0.623	0.506	0	PNP
c0	0	0.707038	0.316	0.108	0	ECE1
c0	0	0.697992	0.792	0.713	0	INSIG1
c0	0	0.690733	0.775	0.683	0	IL1RN
c0	0	0.687239	0.668	0.646	0	EIF1B
c0	0	0.686846	0.538	0.408	0	SH3BP2
c0	0	0.685134	0.385	0.22	0	CPD
c0	0	0.684457	0.353	0.16	0	FCAR
c0	0	0.683322	0.484	0.35	0	AGFG1
c0	0	0.67942	0.672	0.557	0	ETS2
c0	0	0.665974	0.75	0.639	0	FLNA
c0	0	0.665706	0.679	0.592	0	SLC43A2
c0	0	0.660252	0.391	0.208	0	SMAD3
c0	0	0.654844	0.95	0.908	0	MAP3K8
c0	0	0.644594	0.506	0.397	0	MARCKSL1
c0	0	0.64373	0.324	0.13	0	CDA
c0	0	0.641231	0.878	0.833	0	NINJ1
c0	0	0.638926	0.786	0.73	0	AC020656.1
c0	0	0.63068	0.55	0.431	0	AC015912.3
c0	0	0.617212	0.547	0.42	0	FGR
c0	0	0.60983	0.525	0.413	0	CARD19
c0	0	0.598935	0.727	0.663	0	CSTA
c0	0	0.595846	0.793	0.759	0	APLP2
c0	0	0.589943	0.969	0.948	0	CD44
c0	0	0.588014	0.975	0.974	0	CTSS
c0	0	0.577311	0.985	0.973	0	S100A4
c0	0	0.5697	0.637	0.561	0	STXBP2
c0	0	0.566262	0.725	0.671	0	METRNL
c0	0	0.561805	0.574	0.445	0	SMIM25
c0	0	0.554687	0.734	0.651	0	PHLDA1
c0	0	0.552811	0.29	0.119	0	LILRA5
c0	0	0.547491	0.825	0.793	0	LRRFIP1
c0	0	0.544775	0.803	0.76	0	PPIF
c0	0	0.541308	0.291	0.128	0	ADORA2A
c0	0	0.533439	0.762	0.675	0	CD52
c0	0	0.532726	0.705	0.643	0	MAP2K3
c0	0	0.50072	0.297	0.151	0	ICAM3
c0	0	0.488974	0.78	0.751	0	CTNNB1
c0	0	0.486978	0.948	0.958	0	GAPDH
c0	0	0.472154	0.991	0.985	0	S100A6
c0	0	0.460401	0.921	0.9	0	HIF1A
c0	0	0.453603	0.882	0.881	0	MTRNR2L8
c0	0	0.448282	0.997	0.998	0	SRGN
c0	0	0.414086	0.928	0.92	0	EMP3
c0	0	0.409983	0.911	0.904	0	LST1
c0	0	0.403872	0.973	0.961	0	PLAUR
c0	0	0.401833	0.869	0.842	0	UPP1
c0	4.53923e-306	0.58141	0.597	0.523	1.6614e-301	BACH1
c0	2.65316e-305	0.89545	0.575	0.498	9.71082e-301	HIST1H1C
c0	4.86552e-305	0.59281	0.443	0.31	1.78083e-300	GPR132
c0	7.19287e-298	0.445573	0.76	0.713	2.63266e-293	KDM6B
c0	3.37957e-292	0.601926	0.52	0.39	1.23696e-287	LGALS2
c0	3.82856e-291	0.468723	0.74	0.714	1.40129e-286	TAGLN2
c0	3.49186e-288	0.538293	0.639	0.588	1.27806e-283	SPAG9
c0	3.49713e-281	0.52282	0.579	0.498	1.27999e-276	MAPK6
c0	1.39805e-278	0.421405	0.759	0.761	5.11699e-274	GMFG
c0	4.41555e-278	0.541014	0.877	0.854	1.61614e-273	CXCL2
c0	2.31066e-276	0.585341	0.347	0.222	8.45726e-272	RBP7
c0	9.01267e-273	0.541019	0.482	0.368	3.29873e-268	SH3BP5
c0	1.06278e-268	0.49064	0.275	0.153	3.88988e-264	SLC2A6
c0	1.47929e-268	0.473392	0.749	0.741	5.41435e-264	IRF2BP2
c0	6.06631e-263	0.553963	0.287	0.168	2.22033e-258	NBPF19
c0	4.87686e-252	0.485823	0.374	0.256	1.78498e-247	C19orf38
c0	2.12073e-244	0.528428	0.646	0.598	7.76209e-240	IFITM2
c0	9.67341e-235	0.449314	0.705	0.704	3.54057e-230	IFNGR2
c0	2.95053e-234	0.485863	0.428	0.323	1.07992e-229	RAC2
c0	8.36209e-231	0.516328	0.351	0.238	3.06061e-226	LPCAT1
c0	2.02728e-228	0.550366	0.38	0.279	7.42006e-224	SNX18
c0	3.10363e-227	0.489422	0.409	0.293	1.13596e-222	SEMA6B
c0	3.51809e-225	0.469026	0.696	0.674	1.28766e-220	FAM107B
c0	5.55382e-223	0.505246	0.487	0.402	2.03275e-218	RABGEF1
c0	1.32115e-220	0.508414	0.561	0.498	4.83554e-216	ITGA5
c0	3.36856e-220	0.53978	0.5	0.433	1.23293e-215	RIOK3
c0	1.1797e-219	0.484535	0.375	0.269	4.31783e-215	SNN
c0	1.16166e-218	0.506929	0.459	0.372	4.25178e-214	PLP2
c0	2.66325e-217	0.549191	0.5	0.43	9.74776e-213	PRKAG2
c0	1.76902e-215	0.494688	0.61	0.555	6.47477e-211	ADGRE5
c0	4.76635e-215	0.602055	0.509	0.427	1.74453e-210	AZIN1-AS1
c0	2.9488e-214	0.506377	0.685	0.667	1.07929e-209	AHNAK
c0	4.95395e-214	0.496595	0.547	0.479	1.8132e-209	FOXO3
c0	2.24216e-213	0.525289	0.485	0.41	8.20652e-209	DENND5A
c0	9.2753e-207	0.53608	0.427	0.339	3.39485e-202	ZBTB7A
c0	1.93606e-206	0.506961	0.459	0.366	7.08616e-202	B4GALT5
c0	4.96632e-196	0.488671	0.409	0.302	1.81772e-191	MCEMP1
c0	1.06141e-195	0.416263	0.737	0.736	3.88486e-191	TPM4
c0	6.77353e-191	0.487523	0.425	0.317	2.47918e-186	DNAAF1
c0	1.70008e-190	0.41939	0.647	0.628	6.22247e-186	CD48
c0	1.70703e-190	0.483123	0.54	0.477	6.24791e-186	KYNU
c0	1.60732e-188	0.487876	0.514	0.455	5.88297e-184	CSGALNACT2
c0	1.64482e-186	0.498039	0.522	0.448	6.02019e-182	AC016831.1
c0	2.81811e-185	0.477134	0.538	0.494	1.03145e-180	BID
c0	2.78092e-183	0.473096	0.579	0.564	1.01784e-178	TALDO1
c0	9.03467e-181	0.467172	0.57	0.524	3.30678e-176	FPR1
c0	1.93841e-180	0.436486	0.696	0.655	7.09477e-176	AC007952.4
c0	3.35376e-179	0.491533	0.264	0.167	1.22751e-174	SYNJ2
c0	6.51768e-179	0.475009	0.562	0.521	2.38554e-174	PNPLA8
c0	3.94155e-177	0.46421	0.415	0.331	1.44265e-172	EAF1
c0	2.02766e-174	0.528067	0.404	0.33	7.42145e-170	EHD4
c0	4.17773e-173	0.546877	0.394	0.311	1.52909e-168	MAP4K4
c0	4.81563e-172	0.411593	0.562	0.501	1.76257e-167	SLC7A5
c0	3.31744e-170	0.461282	0.513	0.462	1.21422e-165	UBE2J1
c0	2.31598e-168	0.505415	0.441	0.368	8.47672e-164	NFAT5
c0	5.45694e-165	0.430016	0.327	0.236	1.9973e-160	DOT1L
c0	4.41358e-164	0.454659	0.563	0.518	1.61541e-159	EZR
c0	1.75399e-162	0.401441	0.278	0.187	6.41977e-158	IQSEC1
c0	1.32465e-161	0.43394	0.349	0.261	4.84836e-157	PTGER2
c0	2.4354e-161	0.426494	0.361	0.276	8.91382e-157	CAPN2
c0	4.87001e-160	0.439887	0.631	0.614	1.78247e-155	AHR
c0	3.56213e-158	0.45248	0.329	0.242	1.30377e-153	MTSS1
c0	9.56188e-157	0.403777	0.353	0.26	3.49974e-152	LDLR
c0	2.85839e-156	0.474312	0.394	0.316	1.0462e-151	NOTCH2
c0	5.97951e-156	0.424948	0.596	0.568	2.18856e-151	CARD16
c0	1.39354e-155	0.454747	0.424	0.348	5.10051e-151	RYBP
c0	2.62494e-155	0.474773	0.321	0.237	9.60756e-151	ST3GAL1
c0	1.17068e-153	0.49257	0.486	0.431	4.2848e-149	PLEC
c0	1.57896e-152	0.46765	0.392	0.311	5.77914e-148	NDRG1
c0	1.54857e-151	0.548416	0.398	0.329	5.66791e-147	RB1CC1
c0	2.90589e-146	0.490224	0.417	0.353	1.06359e-141	CELF1
c0	1.81773e-143	0.470891	0.487	0.441	6.65308e-139	TLR2
c0	3.65881e-138	0.496087	0.704	0.721	1.33916e-133	PLCG2
c0	1.8186e-136	0.423017	0.375	0.295	6.65627e-132	MPEG1
c0	2.22079e-134	0.463384	0.32	0.243	8.1283e-130	CCR1
c0	5.48651e-134	0.479327	0.43	0.365	2.00812e-129	GK
c0	7.7773e-134	0.476188	0.454	0.405	2.84657e-129	NUMB
c0	1.67713e-133	0.510756	0.415	0.345	6.13845e-129	ANPEP
c0	4.91353e-133	0.424857	0.32	0.241	1.7984e-128	AGO2
c0	4.07513e-128	0.458949	0.299	0.22	1.49154e-123	TJP2
c0	4.63875e-127	0.406773	0.512	0.471	1.69783e-122	BCL3
c0	1.00748e-124	0.419724	0.58	0.578	3.68747e-120	MYO9B
c0	5.44041e-123	0.436433	0.432	0.387	1.99124e-118	METTL9
c0	9.17534e-123	0.456109	0.251	0.17	3.35827e-118	CYP1B1
c0	4.45442e-121	0.42825	0.326	0.254	1.63036e-116	QSOX1
c0	5.22811e-119	0.44791	0.473	0.435	1.91354e-114	MED13L
c0	1.46632e-116	0.449982	0.476	0.444	5.36688e-112	ARFGAP3
c0	5.62764e-115	0.40155	0.379	0.317	2.05977e-110	PURB
c0	1.36205e-112	0.460814	0.473	0.435	4.98524e-108	DMXL2
c0	3.00113e-112	0.406539	0.5	0.465	1.09844e-107	IRAK1
c0	2.59381e-107	0.406351	0.372	0.312	9.4936e-103	DENND3
c0	5.74652e-106	0.420583	0.423	0.381	2.10328e-101	STK10
c0	4.27048e-105	0.43217	0.366	0.309	1.56304e-100	SNX9
c0	1.66589e-88	0.417737	0.387	0.323	6.09731e-84	RETN
c0	1.37514e-50	0.401452	0.575	0.586	5.03313e-46	PELI1
c0	5.51428e-42	0.41777	0.302	0.27	2.01828e-37	GADD45A
c0	9.98795e-27	0.557184	0.7	0.759	3.65569e-22	HSPA5
c1	0	0.924032	0.977	0.873	0	GPR183
c1	0	0.785619	0.759	0.518	0	NR4A3
c1	0	0.694333	0.592	0.338	0	C3
c1	0	0.680799	0.662	0.499	0	CALHM6
c1	0	0.675443	0.987	0.892	0	HLA-DPB1
c1	0	0.67138	0.753	0.548	0	ZNF331
c1	0	0.643691	0.878	0.738	0	CFLAR
c1	0	0.641763	0.912	0.806	0	C15orf48
c1	0	0.619457	0.868	0.673	0	HLA-DQA1
c1	0	0.606563	0.453	0.237	0	PDGFB
c1	0	0.604477	0.59	0.368	0	MIR155HG
c1	0	0.593859	0.994	0.979	0	BTG1
c1	0	0.593696	0.988	0.913	0	HLA-DPA1
c1	0	0.570449	0.676	0.473	0	GRASP
c1	0	0.568009	0.611	0.401	0	PTPN1
c1	0	0.555392	0.861	0.747	0	CHMP1B
c1	0	0.551498	1	0.993	0	HLA-DRA
c1	0	0.547576	0.841	0.681	0	TNFAIP8
c1	0	0.541585	0.987	0.956	0	PNRC1
c1	0	0.53452	0.854	0.734	0	DNAJB6
c1	0	0.529076	0.995	0.966	0	HLA-DRB1
c1	0	0.52212	0.758	0.599	0	NFE2L2
c1	0	0.519407	0.482	0.304	0	RALA
c1	0	0.515803	0.968	0.892	0	OLR1
c1	0	0.511611	0.832	0.687	0	NFKB1
c1	0	0.505252	0.67	0.483	0	ELL2
c1	0	0.49625	0.807	0.702	0	AKAP13
c1	0	0.492398	0.831	0.697	0	REL
c1	0	0.47481	0.941	0.822	0	HLA-DQB1
c1	0	0.441138	1	0.993	0	CD74
c1	0	0.43754	0.999	0.995	0	SOD2
c1	0	0.424005	0.971	0.915	0	TNFAIP3
c1	0	0.409588	0.983	0.938	0	CD83
c1	0	0.405722	0.991	0.958	0	PLAUR
c1	0	0.405435	0.888	0.744	0	HLA-DMA
c1	9.08903e-307	0.490451	0.583	0.391	3.32668e-302	PRDM1
c1	5.62207e-299	0.471195	0.811	0.674	2.05773e-294	ICAM1
c1	2.47914e-295	0.420273	0.412	0.232	9.07392e-291	TRAF1
c1	2.95796e-277	0.441262	0.658	0.482	1.08264e-272	SLC7A5
c1	2.84931e-263	0.449924	0.633	0.466	1.04287e-258	USP12
c1	8.36295e-256	0.902823	0.374	0.218	3.06092e-251	AREG
c1	3.02406e-240	0.621593	0.481	0.319	1.10684e-235	SDS
c1	2.23078e-238	0.433691	0.496	0.33	8.16489e-234	RASGRP3
c1	1.26359e-224	0.555963	0.643	0.518	4.62488e-220	HLA-DRB5
c1	5.77348e-220	0.402043	0.643	0.491	2.11315e-215	SMAD7
c1	9.24384e-220	0.482049	0.581	0.428	3.38334e-215	RANBP2
c1	8.35053e-216	0.514683	0.913	0.827	3.05638e-211	EREG
c1	2.26039e-215	0.456236	0.986	0.959	8.27326e-211	CCL3L1
c1	3.2314e-204	0.413421	0.347	0.208	1.18272e-199	ABL2
c1	5.49052e-178	0.462951	0.391	0.256	2.00959e-173	NAF1
c1	9.88467e-177	0.470532	0.451	0.313	3.61789e-172	PLAU
c1	3.18468e-172	0.445155	0.823	0.738	1.16563e-167	PMAIP1
c1	1.06642e-157	0.436214	0.268	0.156	3.9032e-153	IL10
c1	7.80208e-155	0.410941	0.422	0.295	2.85564e-150	CREM
c1	2.92575e-145	0.544626	0.736	0.638	1.07086e-140	LMNA
c1	4.2752e-142	0.538287	0.452	0.323	1.56477e-137	DNAAF1
c1	1.49617e-138	0.429971	0.942	0.899	5.47614e-134	CCL4L2
c1	1.58323e-96	0.405047	0.432	0.326	5.79476e-92	HLA-DQA2
c1	3.7963e-95	0.611687	0.546	0.452	1.38948e-90	CCL20
c1	7.43349e-62	0.406428	0.603	0.525	2.72073e-57	CXCL3
c1	8.56454e-50	0.741415	0.689	0.655	3.13471e-45	MT2A
c1	2.07067e-48	0.599987	0.681	0.624	7.57887e-44	ISG15
c2	0	3.47762	0.853	0.635	0	SPP1
c2	0	2.40973	0.907	0.51	0	FABP5
c2	0	1.92562	0.719	0.393	0	FN1
c2	0	1.7619	0.875	0.57	0	APOC1
c2	0	1.39736	0.812	0.361	0	GPNMB
c2	0	1.33301	0.957	0.763	0	CSTB
c2	0	1.328	0.991	0.882	0	CTSD
c2	0	1.32776	0.334	0.16	0	APOC2
c2	0	1.2948	0.612	0.214	0	GCHFR
c2	0	1.22454	0.678	0.273	0	LGMN
c2	0	1.18707	0.416	0.165	0	RNASE1
c2	0	1.15032	0.822	0.4	0	CD9
c2	0	1.04924	0.997	0.945	0	LGALS1
c2	0	1.04052	0.969	0.834	0	LGALS3
c2	0	1.02272	0.953	0.761	0	MIF
c2	0	0.963581	0.635	0.285	0	FBP1
c2	0	0.958561	0.897	0.616	0	PRDX1
c2	0	0.957965	0.882	0.618	0	CALR
c2	0	0.951898	0.277	0.039	0	LPL
c2	0	0.947986	0.559	0.241	0	MARCO
c2	0	0.944234	0.863	0.641	0	APOE
c2	0	0.934445	0.688	0.301	0	TREM2
c2	0	0.925349	0.99	0.896	0	CD63
c2	0	0.907537	0.997	0.963	0	IFI30
c2	0	0.900154	0.366	0.154	0	HAMP
c2	0	0.895737	0.973	0.85	0	CTSB
c2	0	0.863552	0.768	0.449	0	MGST3
c2	0	0.859012	0.694	0.36	0	LIPA
c2	0	0.833811	0.776	0.41	0	MSR1
c2	0	0.816326	0.807	0.562	0	CTSL
c2	0	0.816301	0.999	0.984	0	S100A11
c2	0	0.814004	0.58	0.239	0	ALCAM
c2	0	0.790653	0.961	0.82	0	ANXA2
c2	0	0.782916	0.905	0.663	0	CAPG
c2	0	0.768907	0.998	0.981	0	PSAP
c2	0	0.748966	0.87	0.625	0	HSP90B1
c2	0	0.743088	0.935	0.644	0	CD81
c2	0	0.731807	0.876	0.642	0	PPIB
c2	0	0.731434	0.898	0.653	0	NDUFB2
c2	0	0.719292	0.843	0.571	0	TUBA1B
c2	0	0.710937	0.88	0.674	0	ENO1
c2	0	0.694347	0.748	0.539	0	TGFBI
c2	0	0.688523	0.514	0.265	0	GSN
c2	0	0.682029	0.993	0.95	0	MYL6
c2	0	0.679214	0.691	0.446	0	CD36
c2	0	0.676351	0.373	0.105	0	CST6
c2	0	0.675879	0.733	0.438	0	TUBB
c2	0	0.673893	0.99	0.904	0	NPC2
c2	0	0.673436	0.944	0.788	0	ATP6V1F
c2	0	0.660132	0.964	0.859	0	YBX1
c2	0	0.656496	0.637	0.341	0	PDIA6
c2	0	0.649561	0.886	0.68	0	DBI
c2	0	0.642971	0.864	0.616	0	LMNA
c2	0	0.640381	0.62	0.322	0	PPP1R14B
c2	0	0.638321	1	0.995	0	ACTB
c2	0	0.63269	0.826	0.576	0	DYNLL1
c2	0	0.631788	1	1	0	FTL
c2	0	0.627685	0.541	0.237	0	SDF2L1
c2	0	0.62753	0.824	0.558	0	ATOX1
c2	0	0.60901	0.816	0.564	0	ATP5MC3
c2	0	0.608767	0.585	0.305	0	SDS
c2	0	0.603299	0.986	0.92	0	PFN1
c2	0	0.598616	0.993	0.953	0	S100A10
c2	0	0.59635	0.954	0.808	0	GRN
c2	0	0.595552	0.81	0.56	0	SEC61G
c2	0	0.584592	0.76	0.484	0	JPT1
c2	0	0.58094	0.266	0.091	0	SDC2
c2	0	0.570715	0.49	0.233	0	ME2
c2	0	0.568998	0.951	0.817	0	CD68
c2	0	0.568732	0.458	0.205	0	CLEC5A
c2	0	0.562813	0.672	0.386	0	VDAC1
c2	0	0.556077	0.832	0.592	0	RPS27L
c2	0	0.554849	0.522	0.234	0	ACP5
c2	0	0.554358	0.981	0.905	0	ACTG1
c2	0	0.552955	0.69	0.402	0	SPCS2
c2	0	0.548467	0.561	0.287	0	CCT5
c2	0	0.543237	0.563	0.277	0	SCARB2
c2	0	0.542228	0.388	0.112	0	NME1
c2	0	0.541584	0.95	0.832	0	NME2
c2	0	0.538373	0.986	0.918	0	PLIN2
c2	0	0.534451	0.998	0.978	0	SERF2
c2	0	0.532818	0.679	0.409	0	DAD1
c2	0	0.530872	0.602	0.336	0	MYDGF
c2	0	0.529426	0.515	0.223	0	DAB2
c2	0	0.526376	0.887	0.699	0	COX6C
c2	0	0.524782	0.995	0.965	0	SH3BGRL3
c2	0	0.524538	0.967	0.856	0	PPIA
c2	0	0.524225	0.98	0.905	0	CFL1
c2	0	0.520461	0.902	0.729	0	NDUFA4
c2	0	0.517058	0.885	0.693	0	COX7A2
c2	0	0.510895	0.823	0.622	0	PDIA3
c2	0	0.510461	0.497	0.22	0	FPR3
c2	0	0.50786	0.818	0.605	0	NOP10
c2	0	0.507401	0.953	0.849	0	ANXA5
c2	0	0.504769	0.855	0.636	0	POLR2L
c2	0	0.501024	0.462	0.194	0	MANF
c2	0	0.500464	0.705	0.455	0	CALM3
c2	0	0.499877	0.441	0.168	0	ST14
c2	0	0.498425	0.776	0.56	0	PKM
c2	0	0.498166	0.72	0.466	0	PDXK
c2	0	0.497225	0.911	0.762	0	CALM1
c2	0	0.496505	0.916	0.736	0	VAMP8
c2	0	0.486562	0.731	0.457	0	PHPT1
c2	0	0.486028	0.927	0.785	0	GNG5
c2	0	0.485797	0.93	0.793	0	CTSZ
c2	0	0.482912	0.379	0.122	0	NCEH1
c2	0	0.478499	0.65	0.369	0	TMED10
c2	0	0.477785	0.889	0.697	0	ATP5MD
c2	0	0.477537	0.863	0.649	0	UQCR10
c2	0	0.477329	0.314	0.11	0	HTRA1
c2	0	0.475896	0.799	0.589	0	CANX
c2	0	0.475163	0.518	0.257	0	ENG
c2	0	0.473393	0.855	0.659	0	AP2S1
c2	0	0.471052	0.536	0.258	0	TXNDC17
c2	0	0.464932	0.395	0.151	0	IL4I1
c2	0	0.462818	0.551	0.275	0	ARHGAP18
c2	0	0.457671	0.745	0.474	0	YWHAH
c2	0	0.45756	0.914	0.758	0	ATP6V0B
c2	0	0.457434	0.466	0.206	0	NPL
c2	0	0.455746	0.867	0.672	0	POMP
c2	0	0.455428	0.88	0.719	0	LDHA
c2	0	0.454868	0.79	0.555	0	ATP5PF
c2	0	0.454605	0.426	0.18	0	ANXA4
c2	0	0.450296	0.64	0.393	0	TUBA1C
c2	0	0.449528	1	1	0	TMSB4X
c2	0	0.445989	0.581	0.316	0	ATP5MC1
c2	0	0.444778	0.837	0.643	0	NDUFS5
c2	0	0.439974	0.534	0.272	0	TOMM5
c2	0	0.439936	0.726	0.479	0	NDUFS6
c2	0	0.439311	0.502	0.231	0	COX20
c2	0	0.438574	0.865	0.673	0	ATP5MF
c2	0	0.437022	0.82	0.627	0	TPI1
c2	0	0.435929	0.559	0.301	0	TIMM8B
c2	0	0.431286	0.961	0.856	0	GPX4
c2	0	0.431216	0.627	0.411	0	P4HB
c2	0	0.430449	0.901	0.733	0	NDUFA13
c2	0	0.430177	0.79	0.576	0	MICOS10
c2	0	0.429284	0.956	0.802	0	C15orf48
c2	0	0.425975	0.42	0.171	0	PDIA4
c2	0	0.424663	0.579	0.341	0	BCAP31
c2	0	0.42397	0.617	0.367	0	SLIRP
c2	0	0.419502	0.922	0.771	0	TMBIM6
c2	0	0.418916	0.584	0.339	0	OSTC
c2	0	0.416727	0.905	0.741	0	UBL5
c2	0	0.415615	0.89	0.725	0	COX7B
c2	0	0.414849	0.458	0.228	0	MS4A4A
c2	0	0.412807	0.454	0.207	0	PHB
c2	0	0.412527	0.453	0.217	0	PTMS
c2	0	0.411343	0.6	0.347	0	MICOS13
c2	0	0.409382	0.86	0.686	0	COX8A
c2	0	0.407237	0.846	0.568	0	FCGR3A
c2	0	0.406241	0.499	0.255	0	GTF3C6
c2	0	0.405107	0.464	0.229	0	NHP2
c2	9.77979e-299	0.40252	0.76	0.542	3.5795e-294	SSR3
c2	2.30226e-270	0.400193	0.794	0.606	8.42649e-266	ATP6V1G1
c2	3.70653e-228	0.446114	0.751	0.57	1.35663e-223	SNX10
c2	1.6622e-214	0.407379	0.821	0.647	6.08382e-210	PHLDA1
c2	2.42995e-102	0.445683	0.315	0.205	8.89386e-98	IFIT3
c2	8.94695e-55	0.46942	0.384	0.297	3.27467e-50	IFIT2
c3	0	2.3053	0.8	0.315	0	C1QA
c3	0	2.28138	0.738	0.246	0	C1QB
c3	0	2.18218	0.697	0.18	0	C1QC
c3	0	1.94258	0.898	0.636	0	APOE
c3	0	1.72319	0.52	0.249	0	HSPA6
c3	0	1.71739	0.916	0.563	0	HSPA1B
c3	0	1.6146	0.982	0.865	0	JUN
c3	0	1.55259	0.996	0.943	0	FOS
c3	0	1.54322	0.939	0.698	0	RGS1
c3	0	1.48259	0.928	0.669	0	DNAJB1
c3	0	1.45814	0.851	0.534	0	HSPB1
c3	0	1.43506	0.977	0.81	0	IER2
c3	0	1.36309	0.979	0.844	0	HSPA1A
c3	0	1.26862	0.985	0.859	0	JUNB
c3	0	1.21141	0.903	0.716	0	IER5
c3	0	1.17206	0.797	0.493	0	EGR1
c3	0	1.13593	0.758	0.43	0	BTG2
c3	0	1.09394	0.77	0.465	0	RHOB
c3	0	1.0811	0.305	0.057	0	SELENOP
c3	0	1.07154	0.995	0.916	0	HLA-DPA1
c3	0	1.05122	0.986	0.911	0	GADD45B
c3	0	1.0395	0.876	0.664	0	KLF2
c3	0	1.03042	0.355	0.08	0	NUPR1
c3	0	1.02671	0.991	0.897	0	HLA-DPB1
c3	0	1.01953	0.952	0.668	0	HLA-DQA1
c3	0	1.01632	0.649	0.354	0	CD69
c3	0	1.0096	0.954	0.846	0	SGK1
c3	0	1.00426	0.853	0.578	0	APOC1
c3	0	1.00413	0.926	0.722	0	ATF3
c3	0	0.998766	0.833	0.516	0	ZFP36L2
c3	0	0.988595	0.923	0.664	0	TXNIP
c3	0	0.972263	0.7	0.332	0	C3
c3	0	0.970742	0.92	0.704	0	CXCR4
c3	0	0.949865	0.754	0.423	0	HSPH1
c3	0	0.942355	0.997	0.967	0	HLA-DRB1
c3	0	0.93755	0.995	0.954	0	HSP90AA1
c3	0	0.936098	0.994	0.97	0	DUSP1
c3	0	0.908067	0.982	0.821	0	HLA-DQB1
c3	0	0.880826	1	0.993	0	CD74
c3	0	0.87495	0.706	0.302	0	TREM2
c3	0	0.861927	0.509	0.214	0	IER5L
c3	0	0.857961	0.564	0.306	0	HLA-DQA2
c3	0	0.857039	0.914	0.746	0	CEBPD
c3	0	0.836954	0.869	0.65	0	DNAJA1
c3	0	0.812086	0.82	0.548	0	HERPUD1
c3	0	0.80801	0.98	0.864	0	HSP90AB1
c3	0	0.79368	0.809	0.591	0	SRSF7
c3	0	0.781104	0.805	0.505	0	CTSC
c3	0	0.768788	0.511	0.16	0	A2M
c3	0	0.767791	0.999	0.994	0	HLA-DRA
c3	0	0.761941	0.979	0.914	0	ID2
c3	0	0.7524	0.735	0.382	0	GPNMB
c3	0	0.745721	0.83	0.655	0	RGS2
c3	0	0.744669	0.945	0.742	0	HLA-DMA
c3	0	0.740158	0.578	0.289	0	TCOF1
c3	0	0.738877	0.351	0.107	0	PDK4
c3	0	0.734469	0.909	0.652	0	CD81
c3	0	0.731769	0.535	0.177	0	LTC4S
c3	0	0.727434	0.773	0.523	0	HMOX1
c3	0	0.726795	0.902	0.676	0	HSPA8
c3	0	0.720193	0.807	0.617	0	NR4A2
c3	0	0.718639	0.903	0.735	0	TRA2B
c3	0	0.696779	0.849	0.57	0	FCGR3A
c3	0	0.695804	0.423	0.138	0	PLTP
c3	0	0.690831	0.928	0.834	0	KLF4
c3	0	0.682704	0.771	0.472	0	YWHAH
c3	0	0.673523	0.879	0.655	0	MS4A7
c3	0	0.672743	0.883	0.745	0	DUSP2
c3	0	0.667366	0.511	0.227	0	DAB2
c3	0	0.665783	0.696	0.36	0	IL18
c3	0	0.661227	0.812	0.548	0	HSPD1
c3	0	0.654363	0.764	0.417	0	MSR1
c3	0	0.651965	0.719	0.388	0	IFI16
c3	0	0.650893	0.965	0.874	0	ITM2B
c3	0	0.649468	0.414	0.206	0	BAG3
c3	0	0.649224	0.634	0.317	0	RASSF4
c3	0	0.640489	0.951	0.839	0	UBB
c3	0	0.632738	0.988	0.972	0	KLF6
c3	0	0.63159	0.354	0.057	0	GPR34
c3	0	0.626049	0.344	0.093	0	BHLHE41
c3	0	0.625916	0.989	0.957	0	ZFP36
c3	0	0.618609	0.833	0.564	0	HLA-DMB
c3	0	0.618507	0.641	0.343	0	ARL5A
c3	0	0.617071	0.427	0.169	0	CPM
c3	0	0.609858	0.641	0.323	0	MEF2C
c3	0	0.609698	0.375	0.095	0	CADM1
c3	0	0.600156	0.87	0.615	0	HSPE1
c3	0	0.594889	0.393	0.12	0	MAF
c3	0	0.591135	0.492	0.193	0	LPAR6
c3	0	0.590009	0.877	0.662	0	RGS10
c3	0	0.571806	0.446	0.144	0	SLCO2B1
c3	0	0.56456	0.452	0.168	0	AKR1B1
c3	0	0.562754	0.908	0.724	0	MS4A6A
c3	0	0.55972	0.319	0.101	0	FOLR2
c3	0	0.556978	0.63	0.348	0	SNX6
c3	0	0.555012	0.502	0.241	0	PDGFB
c3	0	0.552032	0.844	0.646	0	EIF4A2
c3	0	0.549974	0.391	0.125	0	HGF
c3	0	0.540592	0.493	0.224	0	MS4A4A
c3	0	0.537356	0.421	0.214	0	NEU1
c3	0	0.534883	0.539	0.26	0	RB1
c3	0	0.533706	0.589	0.321	0	ADAP2
c3	0	0.523512	0.572	0.278	0	MGAT4A
c3	0	0.522286	0.473	0.197	0	GIMAP4
c3	0	0.516587	0.983	0.962	0	FOSB
c3	0	0.514017	0.383	0.121	0	SERPINF1
c3	0	0.503283	0.691	0.442	0	KCTD12
c3	0	0.501998	0.484	0.219	0	HIST1H4C
c3	0	0.491474	0.98	0.907	0	NPC2
c3	0	0.490627	0.693	0.451	0	MFSD1
c3	0	0.488546	0.601	0.326	0	NUCKS1
c3	0	0.482947	0.338	0.146	0	SAP30
c3	0	0.478512	0.516	0.246	0	BMP2K
c3	0	0.474802	0.549	0.311	0	DNASE2
c3	0	0.474177	0.392	0.177	0	VSIG4
c3	0	0.471568	0.694	0.431	0	MEF2A
c3	0	0.469126	0.556	0.278	0	ARHGAP18
c3	0	0.462717	0.798	0.585	0	PLXDC2
c3	0	0.454426	0.474	0.225	0	C3AR1
c3	0	0.452835	0.268	0.05	0	OLFML3
c3	0	0.448608	0.296	0.064	0	STMN1
c3	0	0.437295	0.443	0.203	0	MIS18BP1
c3	0	0.434522	0.555	0.297	0	TMEM14C
c3	0	0.43133	0.459	0.219	0	PTMS
c3	0	0.429075	0.894	0.728	0	NPM1
c3	0	0.428338	0.408	0.206	0	CEBPA
c3	0	0.420616	0.407	0.18	0	SNHG12
c3	0	0.418551	0.652	0.411	0	CSF1R
c3	0	0.41776	0.749	0.515	0	LY96
c3	0	0.41435	0.378	0.138	0	LINC01094
c3	0	0.408977	0.398	0.197	0	SLC1A3
c3	0	0.407992	0.331	0.126	0	GOLIM4
c3	0	0.404176	0.407	0.182	0	GAPT
c3	0	0.401863	0.451	0.22	0	GPR65
c3	0	0.400894	0.498	0.265	0	ISCU
c3	1.34353e-301	0.569832	0.44	0.231	4.91744e-297	P2RY13
c3	1.68463e-301	0.416572	0.542	0.305	6.16592e-297	LGMN
c3	7.889e-301	0.528536	0.552	0.328	2.88745e-296	BCAS2
c3	2.36339e-300	0.558286	0.528	0.307	8.65026e-296	PLAU
c3	1.01856e-295	0.531437	0.557	0.326	3.72805e-291	NRP2
c3	1.221e-288	0.442472	0.586	0.366	4.46898e-284	FCGR1A
c3	2.40956e-282	0.41121	0.536	0.314	8.81924e-278	XAF1
c3	2.20561e-281	0.566863	0.838	0.689	8.07276e-277	FCGR2A
c3	2.82795e-277	0.557691	0.721	0.513	1.03506e-272	PTGER4
c3	6.08596e-274	0.402054	0.965	0.88	2.22752e-269	ZFP36L1
c3	1.23578e-273	0.703299	0.7	0.515	4.52307e-269	HLA-DRB5
c3	1.43592e-251	0.451038	0.336	0.162	5.2556e-247	HAMP
c3	3.79521e-245	0.401278	0.782	0.583	1.38908e-240	KLF10
c3	9.94886e-243	0.445458	0.99	0.978	3.64138e-238	IER3
c3	1.39287e-232	0.502704	0.305	0.15	5.09804e-228	HES1
c3	1.24566e-230	0.49503	0.44	0.257	4.55922e-226	DDIT3
c3	5.56602e-228	0.641948	0.501	0.316	2.03722e-223	ZFAND2A
c3	1.16495e-216	0.554803	0.666	0.482	4.26382e-212	IFRD1
c3	1.33835e-213	0.431548	0.527	0.341	4.89851e-209	PLD3
c3	9.63795e-213	0.493235	0.347	0.182	3.52759e-208	RNASE1
c3	7.27123e-205	0.410902	0.334	0.179	2.66134e-200	AC091271.1
c3	9.80085e-205	0.686576	0.807	0.687	3.58721e-200	OTUD1
c3	1.89505e-203	0.621911	0.829	0.692	6.93609e-199	MAFB
c3	2.27034e-195	0.70817	0.311	0.166	8.30968e-191	APOC2
c3	8.86846e-194	0.419148	0.395	0.228	3.24595e-189	CKS2
c3	7.48739e-184	0.403322	0.8	0.65	2.74046e-179	NR4A1
c4	0	1.01825	0.988	0.957	0	HSP90AA1
c4	0	1.00175	0.943	0.7	0	FCN1
c4	0	0.965742	0.813	0.607	0	MNDA
c4	0	0.954402	0.824	0.592	0	HSPA1B
c4	0	0.941832	0.758	0.507	0	VCAN
c4	0	0.900736	0.83	0.621	0	NCF1
c4	0	0.884602	0.808	0.582	0	FGL2
c4	0	0.806181	0.848	0.694	0	HSPA8
c4	0	0.786396	0.863	0.69	0	DNAJB1
c4	0	0.714646	0.956	0.844	0	S100A8
c4	0	0.698709	0.651	0.433	0	WARS
c4	0	0.693017	0.462	0.218	0	PLAC8
c4	0	0.690931	0.98	0.947	0	FOS
c4	0	0.685396	0.364	0.106	0	RIPOR2
c4	0	0.675507	0.48	0.244	0	TNFSF10
c4	0	0.673749	0.653	0.399	0	LGALS2
c4	0	0.634278	0.774	0.632	0	AP1S2
c4	0	0.624076	0.981	0.909	0	S100A9
c4	0	0.622506	0.94	0.901	0	LST1
c4	0	0.598909	0.547	0.321	0	JAML
c4	0	0.58343	0.859	0.763	0	PTPRC
c4	0	0.563681	0.993	0.991	0	LYZ
c4	0	0.557904	0.528	0.26	0	CFP
c4	0	0.545186	0.98	0.973	0	CTSS
c4	0	0.531185	0.92	0.881	0	COTL1
c4	0	0.441201	0.982	0.976	0	S100A4
c4	2.56859e-306	0.654502	0.932	0.86	9.40128e-302	VMP1
c4	2.58862e-306	0.553106	0.518	0.292	9.47462e-302	MPEG1
c4	1.87871e-300	1.00871	0.653	0.452	6.87628e-296	HSPH1
c4	2.17806e-297	0.655677	0.925	0.87	7.97192e-293	AC020916.1
c4	1.98778e-294	0.571422	0.913	0.826	7.27549e-290	IER2
c4	1.19634e-288	0.614058	0.841	0.682	4.37874e-284	CD52
c4	2.06399e-288	0.667644	0.861	0.749	7.55441e-284	TRA2B
c4	1.5122e-279	0.747295	0.928	0.857	5.5348e-275	HSPA1A
c4	6.90015e-275	0.527946	0.813	0.687	2.52552e-270	CYBB
c4	2.84803e-263	0.647248	0.813	0.668	1.04241e-258	DNAJA1
c4	1.10009e-262	0.816155	0.792	0.638	4.02646e-258	HSPE1
c4	1.97458e-259	0.530527	0.384	0.194	7.22715e-255	LRRK2
c4	2.72319e-256	0.510683	0.938	0.871	9.96713e-252	JUNB
c4	4.82186e-254	0.961309	0.728	0.572	1.76485e-249	HSPD1
c4	1.42039e-242	0.58134	0.841	0.688	5.19877e-238	TXNIP
c4	1.72967e-241	0.406552	0.347	0.171	6.33077e-237	SCIMP
c4	7.04994e-240	0.400646	0.655	0.41	2.58035e-235	S100A12
c4	3.90654e-239	0.466763	0.944	0.912	1.42983e-234	HNRNPA2B1
c4	2.39065e-237	0.462114	0.392	0.21	8.75002e-233	CPPED1
c4	5.16448e-231	0.563486	0.454	0.269	1.89025e-226	GBP1
c4	6.70824e-223	0.613332	0.471	0.29	2.45528e-218	CHORDC1
c4	3.60425e-219	0.528969	0.81	0.683	1.31919e-214	KLF2
c4	6.05729e-214	0.440727	0.418	0.229	2.21703e-209	SELL
c4	4.01271e-213	0.511575	0.664	0.503	1.46869e-208	SAMHD1
c4	1.46051e-198	0.453382	0.706	0.558	5.34562e-194	CARD16
c4	1.84777e-191	0.528315	0.583	0.412	6.76303e-187	CLEC12A
c4	3.91732e-190	0.492952	0.731	0.617	1.43378e-185	PSME2
c4	5.29929e-190	0.483915	0.492	0.32	1.93959e-185	POU2F2
c4	2.76048e-186	0.426737	0.974	0.961	1.01036e-181	ZFP36
c4	1.20757e-180	0.451122	0.695	0.566	4.41981e-176	CORO1A
c4	6.65699e-180	0.558484	0.652	0.496	2.43652e-175	RHOB
c4	8.31832e-179	0.592332	0.932	0.876	3.04459e-174	HSP90AB1
c4	8.60309e-178	0.500414	0.587	0.429	3.14882e-173	VAMP5
c4	7.7487e-173	0.42964	0.772	0.671	2.8361e-168	CSTA
c4	1.59647e-171	0.414966	0.662	0.501	5.84322e-167	IGSF6
c4	6.13079e-168	0.469205	0.627	0.492	2.24393e-163	PSMB9
c4	2.20051e-167	0.444333	0.489	0.327	8.05408e-163	LYST
c4	1.38864e-166	0.428156	0.907	0.867	5.08255e-162	CCNL1
c4	5.98487e-162	0.420059	0.551	0.391	2.19052e-157	LIMD2
c4	6.63944e-160	0.491253	0.799	0.741	2.4301e-155	AC020656.1
c4	1.21717e-155	0.404879	0.821	0.701	4.45497e-151	PLCG2
c4	1.31338e-154	0.492016	0.856	0.78	4.8071e-150	HNRNPU
c4	1.6661e-154	0.416994	0.582	0.432	6.09809e-150	VSIR
c4	1.7595e-152	0.427579	0.574	0.429	6.43995e-148	MYO1F
c4	1.1515e-148	0.42859	0.712	0.599	4.21459e-144	IFITM2
c4	6.39613e-141	0.538223	0.768	0.672	2.34105e-136	RGS2
c4	5.14167e-140	0.493814	0.666	0.551	1.8819e-135	WSB1
c4	3.47674e-137	0.474068	0.758	0.661	1.27252e-132	TSC22D3
c4	1.98562e-134	0.600341	0.434	0.297	7.26757e-130	SLC20A1
c4	1.13777e-132	0.427771	0.595	0.465	4.16437e-128	RNF213
c4	5.24588e-131	0.439129	0.69	0.542	1.92004e-126	APOBEC3A
c4	1.60806e-118	0.434483	0.82	0.736	5.88566e-114	IER5
c4	2.42664e-118	0.425401	0.753	0.663	8.88173e-114	NR4A1
c4	6.09911e-108	0.556884	0.342	0.225	2.23233e-103	ABHD5
c4	2.51754e-100	0.435789	0.395	0.274	9.21446e-96	LDLR
c4	3.13945e-98	0.404502	0.646	0.529	1.14907e-93	EGR1
c4	3.98907e-64	0.644855	0.425	0.336	1.46004e-59	ZFAND2A
