# Supplementary material for: Mild/asymptomatic COVID-19 in unvaccinated pregnant mothers impairs neonatal immune responses
Source: JCI Insight. 2023 Sep 12;8(19):e172658. doi: 10.1172/jci.insight.172658 (PMC10629812; doi:10.1172/jci.insight.172658)
Supplement: Supplemental table 3 [file jciinsight-8-172658-s010.xlsx]

## Sheet: Supplemental Table 2
Viral Bacterial	TH1	Cell Signaling	Inflammation	Cytotoxicity	Cytokine Signaling	Apoptosis	Mitosis	Migration	Treg
LTF	IL4R	CCR7	MCOLN2	FCGR3	ZC3H12A	BLK	E2F8	ZC3H12A	PLA2G2D
TF	IL33	OXSR1	TRPV4	PTPRC	APOD	LYN	SHCBP1L	APOD	FUT7
CAMP	HAVCR2	WNK1	AHSG	IL7R	CHID1	SIRT1	MSX1	CHID1	TOX
JCHAIN	IL1RL1	STK39	ITIH4	KLRD1	PDCD4	YWHAG	STRA8	PDCD4	IRF1
DEFB1	TBX21	ACKR4	INS	PPP3CB	PLA2G10	SFN	PLCB1	PLA2G10	LAG3
DEFA1B	IL18	CCR9	FN1	CD1D	ADCY7	YWHAQ	NUF2	ADCY7	MDK
DEFA4	IL1R1	XCR1	LBP	STX7	F2	YWHAB	MAD1L1	F2	CTLA4
IGHM	IL18R1	CCR1	HP	CD1E	ABCD1	YWHAE	CENPC	ABCD1	MAMU-DRA
HIST1H2BJ	IL1B	CCR3	F3	MAMU-DOB	MACIR	YWHAZ	KIF2C	MACIR	FOXP3
RNASE6	HLX	CCR2	EIF2AK1	MAMU-DRA	MEFV	IL10	NDC80	MEFV	IFNG
RNASE7	RIPK2	CCRL2	VNN1	B2M	APPL2	CD274	CENPE	APPL2	CD46
CTSG	SOCS5	CCR6	TREM1	IL12A	IL1R2	PDCD1	CDT1	IL1R2	DUSP10
HLA-E	ANXA1	ACKR1	NLRP6	HLA-E	NLRP7	IDO1	MIS12	NLRP7	BCL6
PLA2G6	CCR2	CCR4	ACVR1	CYRIB	PPARA	LGALS14	MAPRE1	PPARA	FOXO3
SEMG2	PLA2G4A	CCL26	B4GALT1	IL12B	PYCARD	LGALS13	CHAMP1	PYCARD	VSIR
SLPI	IL23R	CCR8	CD6	IL23A	KPNA6	CD36	CCNE2	KPNA6	SOCS1
PLA2G1B	NLRP10	FOXC1	ELANE	FADD	APPL1	TYRO3	ATM	APPL1	AMBRA1
FAU	SLC11A1	CXCL12	IL31RA	MR1	MYD88	ADGRB1	MEIOC	MYD88	IL4I1
BPIFA1	IL12B	ACKR3	THBS1	SLC22A13	TNF	RARA	CCNE1	TNF	TGFB1
AHSG	IL27RA	CXCR2	TNF	AGER	IL6	MFGE8	ATRX	IL6	KAT5
ITIH4	IL12RB1	PTK2B	HIF1A	NECTIN2	IL17F	NR1H3	RAD51	IL17F	DROSHA
INS	IL23A	CCL7	F2R	CTSH	IL17A	TGM2	MAD2L1BP	IL17A	RAB5C
FN1	IL27	GPR75	TIMP1	CTSC	GPSM3	AXL	HSF2BP	GPSM3	FANCD2
LBP	TCIRG1	CCL16	IL1A	EMP2	PLA2G3	ITGAV	SPO11	PLA2G3	FANCA
HP	SEMA4A	CCL23	CXCR6	HPRT1	ANKRD42	MARCO	BRIP1	ANKRD42	CD28
SCARB1	LEF1	CCL18	CCR1	PRF1	HIF1A	MERTK	BRME1	HIF1A
NECTIN2	TMEM98	CCL20	CCR3	GZMM	mml-mir-324	ITGB3	FANCD2	mml-mir-324
ICAM1	RELB	GPR35	CCR2	JAGN1	CD6	GAS6	UBA3	CD6
SENP7	MTOR	CX3CL1	TNFRSF1B	GZMB	IL17RA	JMJD6	CIB1	IL17RA
MX1	SPN	CCL17	CCR5	SRGN	CLEC7A	XKR8	MYH9	CLEC7A
PHB2	STAT6	CXCL11	CSF1	GZMA	NOD2	RHOH	SPIRE1	NOD2
RNF135	TRAF6	CXCL10	NXPE3	STXBP2	TICAM1	MEGF10	SPIRE2	TICAM1
CLPB	IL18BP	CCR10	PTGS2	LYST	IL17RC	RHOG	MOS	IL17RC
OAS1	BCL3	CXCR4	MTOR	RNF19B	CARD9	RHOBTB1	NAA50	CARD9
ZDHHC1	HRAS	CXCL1	PTAFR	CD2	STAT3	THBS1	NIPBL	STAT3
PHB		CXCR5	KNG1	PLEKHM2	TLR4	BECN1	CLASP2	TLR4
AKAP1		CXCR3	TLR1	KIF5B	IL17B	LAPTM5	KPNB1	IL17B
NLRP1		TREM2	TLR6	ULBP3	BAP1	PDCD10	CLASP1	BAP1
IFIT1		WBP1L	TRAF3IP2	PTPN6	PLD4	STK25	NUSAP1	PLD4
CXCL10		EDN2	MYD88	NKG2D	ALOX5	DDIT3	GPSM2	ALOX5
PGLYRP3		IL5RA	BMP6	PRDX1	PLD3	SCN2A	PKHD1	PLD3
PGLYRP2		GREM2	TAC1	IL18	MAPK14	MAP3K5	GJA1	MAPK14
GPX1		CSF3R	ACKR1	CEBPG	NOS2	GPX1	HTT	NOS2
DDB1		IL17RB	SELP	IL13	LEP	ARL6IP5	MCPH1	LEP
PLG		LEPR	SMAD1	IL4	HFE	PML	FGF10	HFE
ELANE		IL6R	CCL24	ARRB2	SMAD7	DIABLO	ITGB1	SMAD7
GFI1		IRF5	CCR4	CLEC12B	FOXP3	ZNF622	PAX6	FOXP3
ZC3H12A		IL1RAP	SCYL3	HAVCR2	ARG1	GSKIP	CENPA	ARG1
TNFRSF1B		TRAF3IP2	CCL26	CD5L	TBX21	MELK	SPRY1	TBX21
CCR5		IL20RA	KIT	SPI1	IFNB1	STK24	INSC	IFNB1
CD86		IFNGR1	TNFRSF4	STAP1	MAP3K7	BCL2	UBXN2B	MAP3K7
BCL10		KIT	ACKR2	CD160	B2M	CYP1B1	SPDL1	B2M
PDE4B		SH2B2	LIAS	SLAMF6	TRAF6	PDK1	NUMA1	TRAF6
WNT5A		IL6	CHI3L1	NCR3	SASH3	PINK1	PLK1	SASH3
CD80		GHR	BMPR1B	IL21	FZD5	PARK7	SPRY2	FZD5
PLSCR4		IFNGR2	IL6	LAG3	MALT1	PTGS2	DCTN1	MALT1
TNF		IFNAR1	AKT1	SH2D1A	TRAF2	EPO	NDE1	TRAF2
NFKBIL1		IL2RB	IL17F	RASGRP1	IL18	YBX3	NSFL1C	IL18
TNFAIP3		DUOX1	IL17A	CD226	IL1R1	BDKRB2	NDEL1	IL1R1
SERPINE1		CSF2RB	CCL28	AP1G1	IL18R1	DNAJA1	PAFAH1B1	IL18R1
CDC73		CSF1R	HYAL3	CRTAM	IL1B	VNN1	KAT5	IL1B
IL6		JAK2	HYAL1	STAT5B	PRKCZ	HSPB1	CDK5RAP2	PRKCZ
RHOA		IL7	TUSC2	IL18RAP	DENND1B	SOD2	MISP	DENND1B
TNFSF4		IFNK	PTGFR	CADM1	GATA3	BAG5	ZW10	GATA3
RIPK2		SLC1A1	PXK	VAV1	RSAD2	NFE2L2	CHMP7	RSAD2
VIM		CD44	AGER	SERPINB9	IL4	NME5	CHMP2A	IL4
MRC1		IL7R	POLB	CR1L	CD81	NOL3	CHMP4B	CD81
CD36		FER	EPHA2	LEP	CCR2	MAPK7	EPS8	CCR2
HMGB2		TNFRSF1A	ADAM8	PIK3R6	TRPM4	HIF1A	CTDP1	TRPM4
XBP1		SOCS1	CSF1R	DNASE1L3	CCR9	PRKN	UBE2S	CCR9
MAPK8		IL13RA2	NRROS	DNASE1	CCR1	SPG11	SPAST	CCR1
TRAF6		IL13RA1	BMP2		CCR3	C3	MLH1	CCR3
GIT1		NUMBL	REL		CCR5	UTP11	TTK	CCR5
JAK2		CNTFR	CMKLR1		CCR6	STPG1	ACSL6	CCR6
TNIP1		STAT4	ELF3		CCR4	HRG	NCAPH2	CCR4
PDCD4		SOCS5	TIRAP		CCR8	TNFRSF8	TRIP13	CCR8
PLAA		IFNB1	CXCL12		ACKR2	FOXL2	CDC25B	ACKR2
NR1D1		JAK1	PLAA		CCR7	NOTCH2	MEIOB	CCR7
ABCA1		ZC3H15	MAPKAPK2		ACKR3	TNFSF10	MLH3	ACKR3
CMPK2		STAT5B	IL13		GPR75	ECT2	RAD51C	GPR75
IL10		JAK3	TOLLIP		CCR10	CCN1	WEE2	CCR10
RARA		IL17RE	S1PR3		CXCR5	BCL10	TOP2A	CXCR5
PLSCR3		IL4R	PTGIR		CXCR3	GADD45A	SYCP2	CXCR3
NR1H3		IL12RB1	CCR7		CXCR6	HOXA5	MARF1	CXCR6
NR1H4		IL21R	CALCA		CXCR2	VAV3	IQGAP3	CXCR2
NKG2D		RELA	ALOX5		CXCR1	DFFA	TRIM71	CXCR1
STAP1		IL1RAPL2	HRH4		GPR35	RPS6KA2	E2F3	GPR35
CTR9		IL1R2	CXCL14		CXCR4	SLIT2	EIF4E	CXCR4
mml-mir-224		LIFR	PTGDR		CX3CR1	CASP2	GPR132	CX3CR1
TRIM41		IL1R1	CRH		CCRL2	IRF5	CACUL1	CCRL2
NOD2		IRAK3	TCIRG1		CCL26	BCLAF1	LATS1	CCL26
LY96		STAT3	BDKRB2		CCL19	SFRP4	HINFP	CCL19
IL12B		STAT2	PJA2		CCL7	ATF6	MYC	CCL7
NUGGC		EPOR	CCL19		CCL16	JUN	ZNF324	CCL16
TICAM1		IL1A	CRHBP		CCL23	OMA1	PLK2	CCL23
NFKBIB		IL1B	C5AR2		CCL18	CASP3	SKP2	CCL18
NFKB1		IL37	CYP26B1		CCL20	TNF	TFDP3	CCL20
MAPK14		IRAK4	LOXL3		CCL17	BCL6	EIF4EBP1	CCL17
AXL		IL6ST	FASN		MSMP	SPDEF	TAF10	MSMP
DAB2IP		TYK2	KRT16		CCL27	PDCD2	PPP3CA	CCL27
ADAM9		PRLR	TNFRSF1A		CCL11	RRP1B	USP37	CCL11
mml-mir-342		EREG	MFHAS1		NARS1	CASP9	RBBP8	NARS1
PAF1		PF4	NFE2L2		CNIH4	C2H3orf38	RPS6KB1	CNIH4
IRF8		STAT6	CCL27		DEFB1	BAK1	E2F1	DEFB1
MALT1		TNFSF11	AGTR2		CCL21	CTNNB1	PLK3	CCL21
ZFP36		BAD	MS4A2		E2F8	IP6K2	CDKN1B	E2F8
PDCD1LG2		IRF6	AP3B1		OXSR1	QRICH1	POLE	OXSR1
CDK4		MAMU-A	SLC11A1		RHOA	UNC5C	SPDYA	RHOA
NOS2		IRF9	CD40		FOXC1	HTT	RB1	FOXC1
RELA		IRF4	CCL7		DUSP1	IL6	ACVR1B	DUSP1
SBNO2		IRF1	NFKBIB		SLC12A2	ALDH1A3	CDK4	SLC12A2
mml-mir-431		TP53	NKIRAS2		RIPOR2	DDX20	PIM2	RIPOR2
mml-mir-433		IFNG	CCL8		DOCK8	SCIN	LATS2	DOCK8
HAVCR2		STAT1	CCL13		LOX	MOAP1	PHF8	LOX
CHMP5		NMI	CELA1		WNK1	RBM5	CCND1	WNK1
IRF3		IRF8	CCL1		SH2B3	FASLG	NES	SH2B3
TNIP3		IRF7	PTGS1		LRCH1	APC	TPD52L1	LRCH1
NLRP7		PSMB2	CCL5		STK39	RIPK2	CCNA2	STK39
PYCARD		PSMA5	RARRES2		CRNN	BNIP3	CDK14	CRNN
CD180		MYD88	CCL16		LDLRAP1	NET1	ARPP19	LDLRAP1
TLR4		PSMB1	CD40LG		MME	FOXA1	TAF2	MME
LDOC1		PSMA6	AXL		HCLS1	PLEKHN1	CCNY	HCLS1
CACTIN		PSMB9	CCL23		GBP7	RIPK1	CHEK2	GBP7
ANKRD1		PSMB8	CCL18		GBP3	BMP7	USH1C	GBP3
IL37		IKBKB	IL17C		HAX1	ALDH1A2	BRSK2	HAX1
CD14		PLCB1	CYBA		TRAF3IP2	NFATC4	CALM3	TRAF3IP2
UPF1		PSMB5	TGFB1		POU4F2	TP53INP1	FBXL15	POU4F2
ACOD1		RPS6KA5	HMGB1		CSF1R	CCAR2	FBXL7	CSF1R
CXCL1		TRAF6	IL17RE		CSF3	PRKDC	PPM1D	CSF3
CXCL6		PSMA7	MEFV		IL13	SYCE3	MASTL	IL13
CXCL8		PSMA1	IDO1		FOXF1	ITGB1	CDK1	FOXF1
AKAP8		PSMB7	PLP1		LEF1	KCNMA1	WNT10B	LEF1
ABL1		PSMB4	RELA		TCIRG1	PHLDA3	CDC25C	TCIRG1
SIGLEC1		PSMB3	C5		POU4F1	MAPK8	FBXL6	POU4F1
HRG		EGR1	CCL20		NFAT5	ING3	KDM8	NFAT5
CFHR5		IRAK1	IL18		FOXH1	SAV1	FBXL12	FOXH1
F2		PSMA8	LIPA		DPYSL3	BMP2	KAT14	DPYSL3
REG3G		IRAK2	CCL22		CDK9	RARB	FOXM1	CDK9
TPCN2		PSMA4	CCL17		PID1	SFRP2	BRSK1	PID1
TPCN1		RPS6KA4	NLRP1		TPR	KLF11	FBXL3	TPR
CTSL		MAPK3	GPR32		PYHIN1	STK3	CCNB2	PYHIN1
HYAL2		IL15	UMOD		RO60	FOXO3	YTHDC2	RO60
GAS6		IL15RA	MAP2K3		PDE12	PRMT2	OVOL1	PDE12
SFTPD		CD4	STAT3		AXL	MTCH2	NDC1	AXL
FGB		TRAF5	IRAK2		IFIT2	LATS1	MAEL	IFIT2
DYNLT1		IL17F	PYCARD		IFIT3	PTPA	SYCP1	IFIT3
GAPDH		IL17A	SPHK1		GAS6	UBD	MEI4	GAS6
PF4		IKBKE	IL23A		UBE2G2	ING4	IHO1	UBE2G2
NUCKS1		IL17RA	ACER3		AIM2	STK4	REC8	AIM2
SAP30		NOTCH1	SCN9A		IFI16	VAV2	SUN1	IFI16
SAP30BP		TRAF2	TLR4		UBE2K	TGFBR1	MSH4	UBE2K
IFI27		AKT1	ECM1		PNPT1	DAPK1	TERB2	PNPT1
FBXL2		PDGFB	TLR7		TRIM6	FANK1	STAG3	TRIM6
TMEM41B		IL18	TLR8		IRF1	BCL2L1	C7H14orf39	IRF1
FMR1		IL18R1	TBXA2R		HTRA2	FLCN	TERB1	HTRA2
PSMC3		IL18RAP	PTGER4		OAS1	DUSP6	KASH5	OAS1
RAB9A		IL2RA	IL1B		STAT1	TOP2A	RAD21L1	STAT1
APCS		MX1	DPEP1		STING1	MAP3K10	TEX15	STING1
PTX3		OAS1	IL37		CDC34	HIP1R	HORMAD1	CDC34
PRKN		OASL	IL36G		CDC42	NF1	SPATA22	CDC42
ZBED1		OAS2	IL36A		EPRS1	INPP5D	MRE11	EPRS1
CCNK		SYK	ANXA1		CD58	BID	MAJIN	CD58
CCL8		IL33	IL36B		STXBP3	GADD45G	SIRT7	STXBP3
VAPA		IL34	IL36RN		VAMP3	SPHK2	DSCC1	VAMP3
TRIM11		SPI1	IL1F10		WNT5A	BARD1	MAU2	WNT5A
TRIM26		SRC	AFAP1L2		ZYX	PRR7	TEX11	ZYX
TRIM15		CTR9	IL1RN		AIF1	SHQ1	M1AP	AIF1
PML		YAP1	CXCL11		SLC26A6	CASP6	BRDT	SLC26A6
TRIM21		SMAD4	CXCL10		VIM	BOK	FOXJ3	VIM
TRIM28		CHMP4C	CD14		MRC1	MMP9	UBR2	MRC1
TRIM35		ZFYVE19	CCL25		KIF5B	SCRIB	SLC25A31	KIF5B
TRIM8		SLIT2	IL17B		TLR2	HTRA2	TDRD9	TLR2
TRIM13		PADI2	PPBP		GAPDH	GRIN2A	ING2	GAPDH
MID2		ROBO1	PF4		RAB7B	BAX	BRCA2	RAB7B
TRIM32		SLIT3	CXCL1		DAPK1	BNIP3L	AGO4	DAPK1
MARCHF2		RNF113A	CXCR3		MYO1C	ING5	ASZ1	MYO1C
HDAC1		SH2B3	C3		CDC42EP4	CLIP3	FIGNL1	CDC42EP4
TARDBP		PTPRC	IL17D		IL12B	CTNNBL1	TESMIN	IL12B
ZNF639		ECM1	CSRP3		VPS26B	POU4F1	KIF18A	VPS26B
JUN		IL36RN	ITGB6		STXBP4	TP53	TDRKH	STXBP4
POU2F3		ARG1	IL5RA		RPS6KB1	MTCH1	CYP26B1	RPS6KB1
TFAP4		OTOP1	IL20RB		GSN	TFAP4	TEX14	GSN
INPP5K		PTPN2	NOTCH2		IRF8	ATM	TAF1L	IRF8
REST		PARP14	RBPJ		IL12RB1	TRIM35	FANCA	IL12RB1
HMGA2		OTUD4	HMGB2		AQP4	OSGIN1	CKS2	AQP4
SPINK5		IL1RN	RASGRP1		STX4	NCOA1	PSMD13	STX4
ITGAV		ADIPOQ	NOTCH1		RAB20	ERCC3	ESPL1	RAB20
CH25H		TRAIP	CYSLTR1		WAS	SEPTIN4	FKBP6	WAS
TRIM10		HIST1H2BJ	WDR83		STXBP1	BMP4	NBN	STXBP1
FCN3		GPS2	SCNN1B		STX8	BIN1	TUBGCP6	STX8
TRIM59		APOA1	PTN		ACTR3	RACK1	AURKA	ACTR3
SNX3		XIAP	NINJ1		ACTG1	CRADD	HORMAD2	ACTG1
GSN		NAIP	FFAR2		ACTR2	ZNF268	PDIK1L	ACTR2
FCN1		NR1H4	MDK		RC3H1	GPLD1	SMC3	RC3H1
MYD88		F2RL1	S100A8		HYAL3	RASSF2	BOLL	HYAL3
SCNN1B		PELI3	S100A9		HYAL1	CAMK1D	STK35	HYAL1
AZU1		RFFL	TRIM55		HYAL2	AIFM2	SMC1A	HYAL2
TUSC2		CCDC3	JAM3		MAPK11	FRZB	ZNF805	MAPK11
NLRP6		NOL3	CX3CL1		HAS2	CLU	PSMA8	HAS2
DHCR24		PPP2CB	FUT7		NKX3-1	SLC27A4	SMC1B	NKX3-1
PSMB8		GAS6	ALOX5AP		RORA	HMOX1	ACTR3	RORA
MAMU-DRA		PYDC1	ASH1L		PTGIS	APBB1	FAM9C	PTGIS
MAML1		PIAS4	IL4		NR1D1	WNT10B	ACTR2	NR1D1
YTHDC2		MUL1	TNFAIP3		CD40	SOX4	NSUN2	CD40
TBC1D20		DCST1	FOXP3		NFKB1	E2F1	EDNRA	NFKB1
PPIB		YTHDF2	IL10		USP10	SMPD1	EDN1	USP10
ZNF502		ADAR	ABI3BP		MAPK13	PHLDA2	SMC4	MAPK13
CAV2		ISG15	ZC3H12A		DAB2IP	BCL2L11	SMC2	DAB2IP
CSF1R		METTL3	APOD		RELA	NOTCH1	NCAPD3	RELA
IGF2R		SAMHD1	CHID1		SFRP1	PSEN1	SGO1	SFRP1
PC		YTHDF3	PDCD4		SOX9	CCAR1	C14H11orf80	SOX9
CFL1		OAS3	PLA2G10		ADAMTS12	ARHGEF6	SLX4	ADAMTS12
APOE		MMP12	ADCY7		CACTIN	HTRA4	TEX12	CACTIN
TAF11		TTLL12	F2		ANKRD1	DAB2IP	ERCC1	ANKRD1
RRP1B		NLRC5	ABCD1		UPF1	ACVR1C	RAD1	UPF1
SNW1		CACTIN	MACIR		ADAMTS7	TNFRSF12A	SGO2	ADAMTS7
LEF1		HIF1A	APPL2		CXCL8	RNF122	BUB1B	CXCL8
CHD1		EDN1	IL1R2		TANK	GZMA	ASPM	TANK
HPN		RIPK2	NLRP7		SBNO2	PHLDA1	WASHC5	SBNO2
SMARCB1		CD74	PPARA		CD47	REST	CHFR	CD47
CDK9		TRIM44	NR1D2		ALOX15	MLLT11	INCENP	ALOX15
CCNT1		AXL	GHSR		IL18RAP	NR4A1	TUBG1	IL18RAP
CTDP1		PAFAH1B1	RABGEF1		JAK2	FOXO1	TERF1	JAK2
EP300		HPX	ENPP3		MCM2	PIP5KL1	UBE2B	MCM2
SP1		MED1	SOD1		HSP90AB1	SFRP1	TACC3	HSP90AB1
SMARCA4		PARP9	IL22RA2		IMPDH2	RBCK1	CDC23	IMPDH2
PGC		TRIM32	ADIPOQ		PML	WNT11	ANAPC1	PML
KLK3		GFI1	C1QTNF12		HSPA5	C1QBP	CDC27	HSPA5
KLK5		RIPK1	ADORA1		NFIL3	PDCD5	CDC16	NFIL3
KLK8		C1QTNF4	CCN3		TCF7	CSRNP3	SETD2	TCF7
SYK		UBE2K	HGF		ALAD	B4GALT1	CENPF	ALAD
PRF1		ADAM17	ISL1		FASN	IFIT2	NEK4	FASN
CLEC7A		PRKN	LRFN5		RUFY4	UBE2Z	RNF2	RUFY4
IFNG		CASP4	TYRO3		CDK4	STK17A	PHF13	CDK4
FCER2		WNT5A	GPER1		DCSTAMP	BMF	CENPW	DCSTAMP
F2RL1		TRIM56	GATA3		KEAP1	TFPT	TUBB2B	KEAP1
TMPRSS2		ZBP1	RORA		CORO1A	EMILIN2	DYNC1H1	CORO1A
CD74		TRIM6	NT5E		ST3GAL6	TCTN3	USP16	ST3GAL6
TRIM38		LSM14A	PTGIS		SELPLG	HMGA2	GEM	SELPLG
CD4		TRIM41	ADA		PHB	ARHGEF7	AZI2	PHB
TMPRSS4		MAVS	NLRX1		PTPRT	PYCARD	NCAPD2	PTPRT
P4HB		STING1	IL2		YBX1	MCL1	ABRAXAS2	YBX1
EPS15		TBK1	FFAR4		HDGF	SIAH1	CLTCL1	HDGF
PIKFYVE		IRF3	NR1D1		RAD23B	ADAMTSL4	DIS3L2	RAD23B
LRRC15		FADD	MMP26		LSP1	NEUROD1	CDC6	LSP1
ACE2		USP27X	NDFIP1		ATIC	SUDS3	TUBA8	ATIC
FUCA2		HSP90AB1	SMAD3		BTK	DCUN1D3	USP3	BTK
EXOC2		VRK2	GPS2		GIPC1	ANKRD1	RGS14	GIPC1
EXOC7		NKIRAS1	APOA1		P4HB	DNM1L	RECQL5	P4HB
HS3ST5		HIPK1	FOXF1		STIP1	FADD	ZNF830	STIP1
TRIM22		SPATA2	OTULIN		EGR1	CALHM2	SNX9	EGR1
TRIM6		OTULIN	NR1H3		DHX9	FAM162A	SNX33	DHX9
TRIM68		CYLD	NR1H4		GBA	NEURL1	TUBA3C	GBA
TRIM14		SHARPIN	LPCAT3		TNFRSF21	ZBTB16	WAPL	TNFRSF21
S100A14		NKIRAS2	CDH5		MYOG	CTLA4	KIF18B	MYOG
S100A8		PYCARD	MVK		CHI3L1	DDX3X	E2F4	CHI3L1
DUSP10		SPHK1	FPR2		GSDME	RARG	TUBA3D	GSDME
CD96		TNFRSF1B	PROC		NFKBIA	DAPK2	WEE1	NFKBIA
IL12RB2		TNF	PTPN2		AKT1	NLRC4	CUL3	AKT1
IL23R		AIM2	SHARPIN		IKBKB	ABL1	NUDT15	IKBKB
PTAFR		NFKBIA	SOCS5		ZFAND6	USP27X	CLTC	ZFAND6
SNCA		TNFSF18	WFDC1		RIPK1	BAD	TADA3	RIPK1
LIAS		FOXO3	PBK		GPER1	GADD45B	SNX18	GPER1
NOCT		RRAGA	NFKB1		FABP4	VAV1	TUBA1C	FABP4
ADH5		TRAF3	HAMP		CHUK	MAP3K20	SKA2	CHUK
NFKBIA		ACTN4	CXCL17		MYOD1	VDR	XRCC2	MYOD1
PTGFR		ILK	TNFAIP8L2		SLC2A4	TNFRSF1A	CENPT	SLC2A4
MAPKAPK3		CARD14	RB1		TCL1A	PRKCD	PRDM5	TCL1A
PRDX3		CDIP1	TNFAIP6		CIB1	TPD52L1	CETN1	CIB1
TRIB1		TNFRSF17	APOE		YBX3	TP63	TADA2A	YBX3
IL12A		EDA2R	ZFP36		CRHBP	CTSH	TBCD	CRHBP
TAB2		TNFSF13B	NLRP12		ZFP36L2	NKX3-1	CDCA5	ZFP36L2
PELI1		PLVAP	FNDC4		HMHB1	RPP21	SKA1	HMHB1
ADAM17		UMOD	NLRC3		NFE2L2	JAK2	PPP1R12A	NFE2L2
TIRAP		TXNDC17	SOCS3		BIRC2	CTSC	TUBA4A	BIRC2
CEBPB		TNFRSF11A	KRT1		BAG4	IL19	TTYH1	BAG4
MAPKAPK2		TNFRSF13C	METRNL		MAPK1	APAF1	SKA3	MAPK1
CPS1		CD70	GPX1		INPP5K	TRIM65	IK	INPP5K
SMAD6		IRF2	MKRN2		SMPD3	IFNB1	TUBB4A	SMPD3
PTGIR		IFI27	ADCY4		TRADD	NGFR	ZWILCH	TRADD
CCR7		IFNAR2	VIP		ERBIN	RPS3	ZWINT	ERBIN
FER		FFAR2	PSMA1		BRCA1	MAPK9	CCND3	BRCA1
CD6		MBL2	GPR17		RPS3	TRAF7	LZTS1	RPS3
F2R		FCN1	GHRH		ZFP36	INHBB	CCNG1	ZFP36
RPS6KA3		TIFA	ADCY3		SIRT1	LTK	CCNB1	SIRT1
MAPK1		ALPK1	ADCY2		ZFP36L1	TIGAR	TIGAR	ZFP36L1
SLC11A1		MYO1G	NOD2		GPD1	ZC3H12A	CCNI2	GPD1
KCNJ8		CSF2	PSMB4		NPNT	EIF4G1	CCNA1	NPNT
GCH1		CDC42	ADCY8		MAPK3	FAF1	CCNI	MAPK3
ERBIN		ITGA10	IL12B		IFIT1	AKR1C3	CCNJ	IFIT1
SRR		ITGA9	ADCY5		CCL24	ACOX2	KIF11	CCL24
IDO1		ADAM15	GIP		CCL28	CIDEB	NUP62	CCL28
CYP27B1		ITGB2	ADCY6		CXCL12	AIFM1	NCAPG	CXCL12
NOS1		ZYX	ADCY1		CXCL16	PRNP	NCAPH	CXCL16
IRAK1		CCN2	GIT1		CCL4L1	MT3	AKAP8	CCL4L1
PLCG2		FGR	SIGLEC10		CXCL14	CDKN1B	AKAP8L	CXCL14
UMOD		PTN	TREM2		CCL2	PHB	KATNB1	CCL2
IRAK3		FYB2	IGF1		CCL8	AXIN2	RHOA	CCL8
TNFRSF11A		ADAMTS4	DUSP10		CCL13	ACER2	ARF1	CCL13
PTGER1		ITGB8	GRN		CCL1	TRIM13	SETMAR	CCL1
TBXA2R		RCC2	C2CD4B		CCL5	RAMP3	CLSPN	CCL5
PTGER4		ADAMTS1	C2CD4A		CCL14	LRP1	TOPBP1	CCL14
IL1B		CDH17	PARK7		CCL3	NCK1	TICRR	CCL3
OTUD5		ADAM10	LTA		CCL22	SERINC3	NAE1	CCL22
MAPK3		ITGB1	ADORA2B		CX3CL1	NCK2	MCM4	CX3CL1
WDR83		NRP1	KPNA6		CXCL13	PTPN2	POLA1	CXCL13
CHMP2B		SEMA7A	APPL1		CXCL11	PRKCI	CDC45	CXCL11
CHMP7		FERMT1	GPSM3		CXCL10	CD160	RTF2	CXCL10
CHMP4C		HPS5	PLA2G3		CXCL9	PDCD4	RPA2	CXCL9
CHMP2A		MPIG6B	ANKRD42		CCL25	CD248	SDE2	CCL25
CHMP4B		ITGB1BP1	mml-mir-324		CXCL5	CD40	WAC	CXCL5
CHMP6		THY1	IL17RA		PPBP	CD40LG	PRKDC	PPBP
VPS4B		CIB1	CLEC7A		PF4	ITGA4	GIGYF2	PF4
XPR1		ITGA11	TICAM1		CXCL1	RGCC	RPS27L	CXCL1
AGTR1		ITGB4	IL17RC		PF4V1	ANO6	TP53	PF4V1
CLDN1		FERMT2	CARD9		CXCL6	TREM2	FBXO31	CXCL6
GPR15		FN1	CAMK2N1		ACKR4	TP53BP2	RFWD3	ACKR4
CLEC5A		ITGA2B	SUCNR1		XCR1	DLC1	DTL	XCR1
NECTIN4		ITGA5	CD47		S100A14	PTGIS	SYF2	S100A14
SIVA1		BCAR1	WNT5A		ACKR1	SIRT2	ABRAXAS1	ACKR1
DAG1		ITGA2	DEFB114		PTK2B	FAP	DONSON	PTK2B
CTSB		ITGB5	TLR10		TREM2	G0S2	RINT1	TREM2
TYRO3		ILKAP	SNCA		WBP1L	AGT	FOXN3	WBP1L
NRP1		ITGA7	SERPINE1		ITCH	HYAL2	RPP21	ITCH
AVPR1B		TEC	CLOCK		IL5RA	PTPRC	TAOK1	IL5RA
VAMP8		CUL3	NAPEPLD		CSF3R	PAK2	CDK5RAP3	CSF3R
NPC1		FUT8	TLR3		MPL	TNFSF12	UIMC1	MPL
GRK2		CD40LG	NFKBIA		IL12RB2	LTBR	CDC14B	IL12RB2
SMPD1		ITGAV	SETD4		LEPR	AGTR2	TAOK2	LEPR
CLDN6		MADCAM1	LPL		IL6R	CYLD	BLM	IL6R
INSR		ITGB3	TNFSF4		IFNGR1	WWOX	NOP53	IFNGR1
SLC3A2		PTPRA	HYAL2		GHR	DEDD2	CDKN1A	GHR
UVRAG		COL3A1	APP		IFNGR2	ITM2C	BRCA1	IFNGR2
AVP		ZNF304	RIPK1		IL2RB	TRAF2	BABAM2	IL2RB
CLEC4G		TLN1	FABP4		CSF2RB	CTNNA1	MRNIP	CSF2RB
CD209		PLEK	OSM		CD74	SRPX	BABAM1	CD74
VPS18		CIB2	TLR2		FZD4	PPP1CA	HMGA2	FZD4
DPP4		FYB1	CEBPB		CD44	PPP2R1B	TAOK3	CD44
ARL8B		ITGAE	ETS1		IL7R	INHBA	FZR1	IL7R
DDX39B		PTPN11	TLR9		IL13RA2	SKIL	FOXO4	IL13RA2
THOC7		ITGB7	NLRP10		IL13RA1	PEA15	BRCC3	IL13RA1
THOC5		PRAM1	IFNG		CNTFR	BMPR1B	INTS3	CNTFR
THOC3		ADAMTS10	TRADD		IL9R	MAL	INIP	IL9R
THOC6		ABL1	IFI35		IL4R	ZSWIM2	NABP1	IL4R
THOC1		FERMT3	STAT5B		IL21R	STK17B	NABP2	IL21R
THOC2		VAV1	IL33		LIFR	PLA2G1B	TIPIN	LIFR
RAB7A		ITGB6	NMI		OSMR	PLA2R1	RAD17	OSMR
VPS37B		ITGA6	CCN4		EPOR	S100A8	ATF2	EPOR
IST1		BCL10	IL1RL1		IL6ST	S100A9	MSH2	IL6ST
TSG101		PTAFR	LILRA5		PRLR	LCK	RAD9A	PRLR
HSP90AB1		MTDH	GPR4		ANKRD24	IL20RA	CDCA8	ANKRD24
NECTIN1		CD6	LDLR		IL15	FIS1	PSRC1	IL15
CD81		MAPK1	CD81		IFNK	GSDME	CHMP2B	IFNK
		LBP	KARS1		IL21	STYXL1	KIFC1	IL21
		LY96	CD28		IL9	PRKRA	KIF14	IL9
		TICAM1	MMP8		IFNA13	PLAGL2	NUDC	IFNA13
		PRKCE	PLCG2		IFNA8	SLC9A3R1	BOD1	IFNA8
		MAPK14	CHIA		IFNA6	BCAP31	CHMP4C	IFNA6
		TGFB1	PBXIP1		IFNA14	PLEKHF1	RAB11A	IFNA14
		LYN	IL4R		IFNA16	MSX1	PINX1	IFNA16
		MALT1	DNASE1L3		IFNA10	UBB	RRS1	IFNA10
		PLCG2	RHBDD3		IFNW1	MYC	KIF22	IFNW1
		TLR4	DNASE1		EDN2	RPS7	EML4	EDN2
		CD14	PLA2G2D		GREM2	FBH1	DCTN2	GREM2
		CSF1	BAP1		IL17RB	RAD9A	CHMP6	IL17RB
		DOK1	PLD4		IRF5	NACC2	CHMP5	IRF5
		TLR5	PLD3		IL1RAP	PIAS4	ANKRD53	IL1RAP
		TLR10	MAPK14		IL20RA	GSN	VPS4B	IL20RA
		TLR1	NOS2		KIT	HOXA13	PIBF1	KIT
		TLR6	LEP		SH2B2	ADIPOQ	EML3	SH2B2
		TLR2	DAGLB		IFNAR1	PCSK9	BECN1	IFNAR1
		TNIP1	BCL6		DUOX1	TGFB2	KLHDC8B	DUOX1
		TLR9	MCPH1		IL7	TFAP2B	RNF103	IL7
		TLR8	BST1		SLC1A1	ATF4	SMPD3	SLC1A1
		TLR3	DUOXA2		FER	RAPSN	REEP4	FER
		TNIP3	DUOXA1		TNFRSF1A	BACE1	ANKLE2	TNFRSF1A
		MKKS	CMA1		SOCS1	ASCL1	CDC20	SOCS1
		BBS4	SEMA7A		NUMBL	EPHA7	PDS5A	NUMBL
		APPL1	ESR1		STAT4	PIK3CD	POGZ	STAT4
		HAVCR2	SPATA2		SOCS5	PIK3CB	PTTG1	SOCS5
		PHACTR4	JAK2		JAK1	ANXA1	HASPIN	JAK1
		CTNNA1	TNIP1		ZC3H15	SFPQ	PDS5B	ZC3H15
		SLC2A10	LRRC19		STAT5B	SOD1	NSL1	STAT5B
		LTF	CASP4		JAK3	NOX1	NEK2	JAK3
		DEFB114	AKNA		IL17RE	FBXW7	NCAPG2	IL17RE
		NFKBIL1	DROSHA		IL1RAPL2	CDKN1A	DSN1	IL1RAPL2
		TRIB1	PGLYRP2		IRAK3	LRRK2	ZNF207	IRAK3
		LACRT	MAS1		STAT2	IL12A	CENPK	STAT2
		STAP1	CYLD		IL1A	MAP2K4	SPAG5	IL1A
		TKFC	STING1		IL37	IFNG	BUB3	IL37
		RIOK3	LACC1		IRAK4	IL12B	KNSTRN	IRAK4
		DHX58	SETD6		TYK2	RBM10	INO80	TYK2
		C1QBP	LYN		EREG	WNT5A	STAG1	EREG
		CD300A	SBNO2		STAT6	ADAM8	SPICE1	STAT6
		CD300LF	FANCD2		TNFSF11	ZC3H8	TASOR	TNFSF11
		SARM1	IRF3		BAD	ATF3	MAP9	BAD
		GPATCH3	IL1R1		DLG1	TIMP3	TPX2	DLG1
		UFD1	ABHD12		DOCK2	CAPN10	STAG2	DOCK2
		NLRX1	IL1RL2		MSN	MFN2	LSM14A	MSN
		NPLOC4	RICTOR		PRF1	E2F3	ARHGEF10	PRF1
		SEC14L1	ADAMTS12		IFNG	PJVK	KIF2A	IFNG
		RNF125	PIK3AP1		IRF6	PEAR1	CEP192	IRF6
		MFHAS1	STK39		MAMU-A	FCN3	KIF3B	MAMU-A
		NOD2	TNC		IRF9	SCARB1	GOLGA2	IRF9
		TNFAIP3	FANCA		IRF4	FCN1	TOGARAM2	IRF4
		RAB7B	ALOX15		TP53	UBQLN1	KIFC2	TP53
		NR1D1	LETMD1		NMI	P4HB	FLNA	NMI
		DAB2IP	PTGES		IRF7		MYBL2	IRF7
		BPIFB1	CD200R1		IL1RL2		CCDC61	IL1RL2
		GRAMD4	CD200R1L		IL1RL1		AAAS	IL1RL1
		TYRO3	DAGLA		IL36RN		TPR	IL36RN
		ARRB2	HMOX1		IL1RN		APC	IL1RN
		LGR4			IL36G		KNTC1	IL36G
		MFSD3			IL36A		AURKB	IL36A
		NLRP6			IL36B		BUB1	IL36B
		NOD1			IL1F10		VCP	IL1F10
		INAVA			PSMB2		KIF4B	PSMB2
		LACC1			PSMA5		KIF4A	PSMA5
		CLEC4E			PSMB1		RACGAP1	PSMB1
		APPL2			PSMA6		PCNT	PSMA6
		DMTN			PSMB9		STIL	PSMB9
		LIMS1			PSMB8		DLGAP5	PSMB8
		LIMS2			PLCB1		EFHC1	PLCB1
		LOXL3			PSMB5		PTPA	PSMB5
		EMP2			RPS6KA5		CENPH	RPS6KA5
		CD63			PSMA7		CKAP5	PSMA7
		FLNA			PSMA1		EFHC2	PSMA1
		BMP6			PSMB7		CEP126	PSMB7
		LY86			PSMB4		WDR62	PSMB4
		SASH1			PSMB3		TACC1	PSMB3
		SCIMP			IRAK1		EML1	IRAK1
		CD180			PSMA8		INTS13	PSMA8
		PRKCA			IRAK2		TACC2	IRAK2
		ANKRD17			PSMA4		DCTN6	PSMA4
		DDX60			RPS6KA4		MECP2	RPS6KA4
		ZDHHC5			IL11		SPC25	IL11
		PUM1			IL23R		RTEL1	IL23R
		TRIM15			IL12A		PCNA	IL12A
		PUM2			IL15RA		DNA2	IL15RA
		ZCCHC3			SYK		RGCC	SYK
		USP15			CD4		CTDSPL	CD4
		TIRAP			IL17RD		CDC73	IL17RD
		PJA2			IL17REL		GPNMB	IL17REL
		CYBA			TRAF5		ZNF655	TRAF5
		PTPN22			IKBKE		DACT1	IKBKE
		FLOT1			NOTCH1		PKD2	NOTCH1
		PELI1			PDGFB		JADE1	PDGFB
		WDFY1			IL2RA		DLG1	IL2RA
		NR1H3			IL2		KLF4	IL2
		IFI35			ECM1		RBL1	ECM1
		RSAD2			IL20		RBL2	IL20
		SLC15A4			IL22RA2		EZH2	IL22RA2
		TASL			IL23A		CDK2AP2	IL23A
		DDX3X			IL27RA		BRD7	IL27RA
		RTN4			IL27		CDKN2B	IL27
		TIMP1			MX1		KANK2	MX1
		ANGPT1			OASL		ACVR1	OASL
		NOP53			OAS2		FBXO7	OAS2
		FCRL3			IFNL1		MYO16	IFNL1
		CD36			IL3		CTDSP2	IL3
		ESR1			RNF41		E2F7	RNF41
		PHB2			IL33		BCL2	IL33
		RNF135			IL34		DCUN1D3	IL34
		CLPB			PIBF1		INHBA	PIBF1
		PHB			IL5		NACC2	IL5
		NKG2D			SDCBP		PSMB2	SDCBP
		KLRD1			ADAM17		MIIP	ADAM17
		CLEC7A			ERAP1		PSMA5	ERAP1
		CLEC6A			SPI1		PSMB1	SPI1
		CLDN18			SRC		PSMA6	SRC
		EXT1			CTR9		PSMB9	CTR9
		PIK3AP1			YAP1		PSMB8	YAP1
		RFTN1			SMAD4		PSMB5	SMAD4
		UNC93B1			SHCBP1L		PSMA7	SHCBP1L
		COLEC12			ECT2		PSMA1	ECT2
		S100A14			MAP9		USP47	MAP9
		TRIL			PDCD6IP		PSMB7	PDCD6IP
		TLR7			ANLN		PSMB4	ANLN
		EPG5			EFHC1		PSMB3	EFHC1
		MAPKAPK3			APC		RAD21	APC
		LRRC19			CUL7		PSMA4	CUL7
		MAPKAPK2			SON		NAA10	SON
		RPS6KA3			TRIM36		TNKS	TRIM36
		AP3B1			RAB35		NPPC	RAB35
		RAB11FIP2			LZTS2		NPR2	LZTS2
		CD40			CEP55		LIF	CEP55
					CENPA		FBXO5	CENPA
					CKAP2		NANOS2	CKAP2
					SPTBN1		ANGEL2	SPTBN1
					EFHC2		BRINP3	EFHC2
					SNX9		TNF	SNX9
					SNX33		HECA	SNX33
					PLK1		BRINP2	PLK1
					RTKN		BTG2	RTKN
					ANK3		FOXC1	ANK3
					CHMP4B		GAS1	CHMP4B
					KIF20A		BTG3	KIF20A
					SNX18		SCRIB	SNX18
					MYH10		TRIM35	MYH10
					KIF4B		NLE1	KIF4B
					STAMBP		BTG1	STAMBP
					MITD1		PTPN3	MITD1
					USP8		SLC9A3R1	USP8
					UNC119		BTG4	UNC119
					KIF4A		BRINP1	KIF4A
					ZFYVE26		ABL1	ZFYVE26
					RACGAP1		ZFP36L2	RACGAP1
					CIT		ZFP36L1	CIT
					BBS4		CTNNB1	BBS4
					INCENP		FZD3	INCENP
					SPAST		SMARCA5	SPAST
					NUSAP1		BAZ1B	NUSAP1
					CHMP4C		PPP1R10	CHMP4C
					ZFYVE19		NME6	ZFYVE19
					KLHDC8B		MTBP	KLHDC8B
					CNTROB		BMP7	CNTROB
					SLIT2		TOM1L2	SLIT2
					PADI2		BMP4	PADI2
					ROBO1		TOM1L1	ROBO1
					SLIT3		LIG1	SLIT3
					RNF113A		HNRNPU	RNF113A
					PTPRC		KAT2B	PTPRC
					OTOP1		NEUROG1	OTOP1
					PTPN2		PHB2	PTPN2
					PARP14		LSM10	PARP14
					OTUD4		UBE2E2	OTUD4
					TIGIT		EIF4G1	TIGIT
					SLAMF1		ANKRD17	SLAMF1
					CMKLR1		AIF1	CMKLR1
					IL10		SASS6	IL10
					ARRB2		AKT1	ARRB2
					THBS1		KMT2E	THBS1
					C1QBP		HYAL1	C1QBP
					LILRA5		ADAMTS1	LILRA5
					TLR8		EGFR	TLR8
					GHSR		MBLAC1	GHSR
					RABGEF1		MEPCE	RABGEF1
					TNFAIP3		RRM2	TNFAIP3
					SYT11		PLRG1	SYT11
					PTPN22		ADAM17	PTPN22
					HGF		CPSF3	HGF
					NLRX1		RRM1	NLRX1
					TLR9		LSM11	TLR9
					ORM1		RPTOR	ORM1
					PTPN6		CUL4B	PTPN6
					INPP5D		STOX1	INPP5D
					NR1H4		CUL4A	NR1H4
					C5AR2		TFDP1	C5AR2
					NCKAP1L		CENPJ	NCKAP1L
					BANK1		ANXA1	BANK1
					ARRB1		DDX3X	ARRB1
					NLRP12		PBX1	NLRP12
					HAVCR2		CDC7	HAVCR2
					NLRC3		RCC2	NLRC3
					FOXJ1		APP	FOXJ1
					CD96		SIN3A	CD96
					BST2		MTA3	BST2
					KLF4		DBF4B	KLF4
					APOA1		RRM2B	APOA1
					MAPK7		RAD51B	MAPK7
					CD34		NSMCE2	CD34
					DEFB114		SLF2	DEFB114
					NFKBIL1		MACROH2A1	NFKBIL1
					ILRUN		SLF1	ILRUN
					ADIPOQ		PIWIL2	ADIPOQ
					DICER1		LFNG	DICER1
					TRIM27		TOPAZ1	TRIM27
					RARA		WNT4	RARA
					VSIR		WNT5A	VSIR
					GSTP1		SIRT2	GSTP1
					CIDEA		MAPK15	CIDEA
					LBP		PKN2	LBP
					IGF1		ASNS	IGF1
					BCL3		SMOC2	BCL3
					ARG2		FOXA1	ARG2
					CLEC4A		NKX3-1	CLEC4A
					CD33		TAL1	CD33
					GPR18		USP2	GPR18
					MC1R		LGMN	MC1R
					AKAP8		SHB	AKAP8
					CD274		MDM2	CD274
					TRAIP		HSF1	TRAIP
					HIST1H2BJ		STAT5B	HIST1H2BJ
					GPS2		POLDIP2	GPS2
					XIAP		USP22	XIAP
					NAIP		SPHK1	NAIP
					F2RL1		PRKCA	F2RL1
					PELI3		MEIS2	PELI3
					RFFL		PTPN11	RFFL
					CCDC3		KLHL18	CCDC3
					NOL3		TMOD3	NOL3
					PPP2CB		DYNC1LI1	PPP2CB
					PYDC1		GEN1	PYDC1
					PIAS4		XRCC3	PIAS4
					MUL1		PCID2	MUL1
					DCST1		HES1	DCST1
					YTHDF2		RANBP1	YTHDF2
					ADAR		MAP3K20	ADAR
					ISG15		ANAPC4	ISG15
					METTL3		ANAPC5	METTL3
					SAMHD1		ANAPC11	SAMHD1
					YTHDF3		HOXA13	YTHDF3
					OAS3		PDGFB	OAS3
					MMP12		FGF8	MMP12
					TTLL12		LRP5	TTLL12
					NLRC5		IGF2	NLRC5
					TRIM32		INS	TRIM32
					MCOLN2		EDN3	MCOLN2
					TRPV4		EGF	TRPV4
					MAVS		IGF1	MAVS
					ADCYAP1		INSR	ADCYAP1
					LPL		TGFA	LPL
					MBP		IL1A	MBP
					CHIA		IL1B	CHIA
					AIRE		CD28	AIRE
					TLR3		EREG	TLR3
					RIPK2		EPGN	RIPK2
					AGER		RAD51AP1	AGER
					APP		ZPR1	APP
					ADORA2B		BTBD8	ADORA2B
					EIF2AK2		RNF212	EIF2AK2
					FFAR2		CCNB1IP1	FFAR2
					C5		RAD54B	C5
					TLR7		SYCE3	TLR7
					EDN1		RNF212B	EDN1
					WNT3A		SHOC1	WNT3A
					GLMN		PSMC3IP	GLMN
					BCL10		CNTD1	BCL10
					TLR5		CDKN1C	TLR5
					HHLA2		SENP2	HHLA2
					FGR		APPL1	FGR
					SOD1		CDKN2C	SOD1
					CLEC5A		MNAT1	CLEC5A
					TMF1		ID2	TMF1
					FLOT1		CDK7	FLOT1
					BATF		TM4SF5	BATF
					BTN3A1		PTPN6	BTN3A1
					AGPAT1		CCNH	AGPAT1
					HTR2B		ECD	HTR2B
					PELI1		APPL2	PELI1
					ADRA2A		PKD1	ADRA2A
					LURAP1		CDKN2D	LURAP1
					INS		KCNH5	INS
					IL26		CTC1	IL26
					SLC11A1		CCNB3	SLC11A1
					CLEC9A		YTHDF2	CLEC9A
					RAB5C		GPR3	RAB5C
					CRTAM		PDE3A	CRTAM
					ITK		CALR	ITK
					NFAM1		ZMPSTE24	NFAM1
					PANX1		RPA3	PANX1
					CLEC6A		TP73	CLEC6A
					RGCC		THAP1	RGCC
					PTGER4		FOXG1	PTGER4
					CADM1		TTC28	CADM1
					TMIGD2		PTCH1	TMIGD2
					CCDC88B		IQGAP1	CCDC88B
					AGPAT2		SDCBP	AGPAT2
					PLA2R1		ASCL1	PLA2R1
					TNFRSF14		CDC26	TNFRSF14
					INAVA		GMNN	INAVA
					SPHK2		CYLD	SPHK2
					HK1		ZNF268	HK1
					LACC1		TTLL12	LACC1
					SCIMP		MCIDAS	SCIMP
					TRIM44		SIRT1	TRIM44
					PAFAH1B1		AATF	PAFAH1B1
					PLCG2		CDK10	PLCG2
					DHX36		AFAP1L2	DHX36
					SETD2		RPRM	SETD2
					TBK1		XPC	TBK1
					IRF3		UBD	IRF3
					DDX3X		DDB1	DDX3X
					ZBTB20		ATAD5	ZBTB20
					POLR3C		TFAP4	POLR3C
					TOMM70		ERCC3	TOMM70
					POLR3D		ERCC2	POLR3D
					HMGB2		LAMTOR1	HMGB2
					POLR3A		USP44	POLR3A
					POLR3G		LCMT1	POLR3G
					RNF135		E4F1	RNF135
					RIOK3		CEP85	RIOK3
					DHX58		NEK6	DHX58
					POLR3F		RIOK2	POLR3F
					POLR3B		HECW2	POLR3B
					PTPN11		CDC42	PTPN11
					KCNH7		CUL9	KCNH7
					CD160		CUL7	CD160
					CD2		CAV2	CD2
					PDE4B		MKI67	PDE4B
					SLAMF6		BORA	SLAMF6
					LTA		KIF20B	LTA
					CD244		OBSL1	CD244
					TNFSF4		CCDC8	TNFSF4
					ISL1		FBXW5	ISL1
					PDE4D		CEP97	PDE4D
					CYRIB		CCSAP	CYRIB
					SCRIB		DRG1	SCRIB
					NKG2D		GNAI1	NKG2D
					RASGRP1		RAE1	RASGRP1
					CD3E		PARP3	CD3E
					SLC7A5		FSD1	SLC7A5
					ZFPM1		BACH1	ZFPM1
					HRAS		CDK18	HRAS
					FADD		KLF11	FADD
					CEBPG		NPAT	CEBPG
					CD14		E2F6	CD14
					ABL1		CDK17	ABL1
					HPX		CDK16	HPX
					MED1		HFM1	MED1
					PARP9		CENPS-CORT	PARP9
					HSPB1		FANCM	HSPB1
					CD36			CD36
					GSDMD			GSDMD
					TRIM16			TRIM16
					P2RX7			P2RX7
					STMP1			STMP1
					TMEM106A			TMEM106A
					NLRP1			NLRP1
					AZU1			AZU1
					USP50			USP50
					CASP8			CASP8
					NLRC4			NLRC4
					PANX2			PANX2
					PANX3			PANX3
					TMED10			TMED10
					CD46			CD46
					IL20RB			IL20RB
					TUSC2			TUSC2
					CD40LG			CD40LG
					CD83			CD83
					CD28			CD28
					LTB			LTB
					MDK			MDK
					IDO1			IDO1
					HLA-E			HLA-E
					TIRAP			TIRAP
					ZBTB7B			ZBTB7B
					PRKCQ			PRKCQ
					OSM			OSM
					TGFB1			TGFB1
					VTCN1			VTCN1
					RUNX1			RUNX1
					CARD11			CARD11
					PRKD2			PRKD2
					ANXA1			ANXA1
					STOML2			STOML2
					CSF2			CSF2
					CEBPB			CEBPB
					EPX			EPX
					TLR1			TLR1
					ARHGEF2			ARHGEF2
					NOD1			NOD1
					SETD4			SETD4
					C1QTNF4			C1QTNF4
					F2R			F2R
					MMP8			MMP8
					CYBA			CYBA
					POU2AF1			POU2AF1
					POU2F2			POU2F2
					GFI1			GFI1
					PARK7			PARK7
					APOA2			APOA2
					SERPINE1			SERPINE1
					F3			F3
					RAB1A			RAB1A
					GDF2			GDF2
					PRG3			PRG3
					ELANE			ELANE
					AFAP1L2			AFAP1L2
					FCN1			FCN1
					DDIT3			DDIT3
					SEMA7A			SEMA7A
					NUP62			NUP62
					KIF20B			KIF20B
					DDX1			DDX1
					KIFBP			KIFBP
					CLNK			CLNK
					CD226			CD226
					ADAM8			ADAM8
					EPHB2			EPHB2
					TNFRSF8			TNFRSF8
					NFATC4			NFATC4
					MAPKAPK2			MAPKAPK2
					SPN			SPN
					LY96			LY96
					CLU			CLU
					PSEN1			PSEN1
					FRMD8			FRMD8
					PIK3R1			PIK3R1
					ARFGEF2			ARFGEF2
					PRKN			PRKN
					CASP4			CASP4
					TRIM15			TRIM15
					CGAS			CGAS
					G3BP1			G3BP1
					DHX33			DHX33
					ZCCHC3			ZCCHC3
					PQBP1			PQBP1
					TRIM56			TRIM56
					ZBP1			ZBP1
					LSM14A			LSM14A
					TRIM41			TRIM41
					USP27X			USP27X
					VRK2			VRK2
					MAST2			MAST2
					ANKRD53			ANKRD53
					LTF			LTF
					UBE2J1			UBE2J1
					ANGPT1			ANGPT1
					NKIRAS1			NKIRAS1
					HIPK1			HIPK1
					SPATA2			SPATA2
					OTULIN			OTULIN
					CYLD			CYLD
					SHARPIN			SHARPIN
					NKIRAS2			NKIRAS2
					SPHK1			SPHK1
					ITIH4			ITIH4
					SRF			SRF
					TIMP4			TIMP4
					MAPKAPK3			MAPKAPK3
					ALDH1A2			ALDH1A2
					REL			REL
					BCL2L1			BCL2L1
					TMEM102			TMEM102
					PPP3CB			PPP3CB
					AVPR2			AVPR2
					BCL2			BCL2
					COL3A1			COL3A1
					MCL1			MCL1
					TNFRSF11A			TNFRSF11A
					LAMP3			LAMP3
					MX2			MX2
					IFNAR2			IFNAR2
					SHFL			SHFL
					XAF1			XAF1
					SNCA			SNCA
					UBD			UBD
					TRIM21			TRIM21
					CIITA			CIITA
					GCH1			GCH1
					KYNU			KYNU
					CALCOCO2			CALCOCO2
					CYP27B1			CYP27B1
					SP100			SP100
					SELE			SELE
					YTHDC2			YTHDC2
					SMPD1			SMPD1
					IGBP1			IGBP1
					PRKCA			PRKCA
					SHANK3			SHANK3
					ADAM10			ADAM10
					MAP4K3			MAP4K3
					ADAM9			ADAM9
					AFF3			AFF3
					CH25H			CH25H
					SHMT2			SHMT2
					TNFSF10			TNFSF10
					SIVA1			SIVA1
					FASLG			FASLG
					TRAF3			TRAF3
					TNFSF12			TNFSF12
					BABAM2			BABAM2
					TNFSF13B			TNFSF13B
					TRIM37			TRIM37
					TRAF1			TRAF1
					EDA			EDA
					TNFSF8			TNFSF8
					TRAF4			TRAF4
					TNFSF15			TNFSF15
					TNFSF9			TNFSF9
					CD70			CD70
					TNFSF14			TNFSF14
					TNFSF18			TNFSF18
					TNFRSF1B			TNFRSF1B
					FOXO3			FOXO3
					RRAGA			RRAGA
					ACTN4			ACTN4
					ILK			ILK
					CARD14			CARD14
					CDIP1			CDIP1
					TNFRSF17			TNFRSF17
					EDA2R			EDA2R
					PLVAP			PLVAP
					UMOD			UMOD
					TXNDC17			TXNDC17
					TNFRSF13C			TNFRSF13C
					IRF2			IRF2
					IFI27			IFI27
