# Supplementary material for: Mild/asymptomatic COVID-19 in unvaccinated pregnant mothers impairs neonatal immune responses
Source: JCI Insight. 2023 Sep 12;8(19):e172658. doi: 10.1172/jci.insight.172658 (PMC10629812; doi:10.1172/jci.insight.172658)
Supplement: Supplemental table 4 [file jciinsight-8-172658-s011.xlsx]

## Sheet: Villous
p_val	avg_log2FC	pct.1	pct.2	p_val_adj	cluster	gene
0	0.908816	0.941	0.636	0	Maternal Macrophage 1	GPR183
0	0.825051	0.897	0.539	0	Maternal Macrophage 1	C15orf48
0	0.81764	0.959	0.882	0	Maternal Macrophage 1	CCL4L2
0	0.775852	0.98	0.894	0	Maternal Macrophage 1	CCL3L1
0	0.772969	0.955	0.618	0	Maternal Macrophage 1	OLR1
0	0.743451	0.986	0.776	0	Maternal Macrophage 1	HLA-DPB1
0	0.70246	0.902	0.574	0	Maternal Macrophage 1	G0S2
0	0.700087	0.718	0.475	0	Maternal Macrophage 1	MT2A
0	0.693573	0.943	0.644	0	Maternal Macrophage 1	HLA-DQB1
0	0.690514	0.99	0.831	0	Maternal Macrophage 1	HLA-DPA1
0	0.649575	0.998	0.955	0	Maternal Macrophage 1	HLA-DRA
0	0.620632	0.84	0.487	0	Maternal Macrophage 1	HLA-DQA1
0	0.599386	0.987	0.794	0	Maternal Macrophage 1	IFI30
0	0.592494	0.8	0.52	0	Maternal Macrophage 1	CXCR4
0	0.562377	0.978	0.736	0	Maternal Macrophage 1	BCL2A1
0	0.548376	0.999	0.988	0	Maternal Macrophage 1	RPS19
0	0.543021	0.995	0.911	0	Maternal Macrophage 1	S100A11
0	0.539124	0.996	0.917	0	Maternal Macrophage 1	HLA-DRB1
0	0.53081	0.969	0.82	0	Maternal Macrophage 1	PLIN2
0	0.519357	0.999	0.994	0	Maternal Macrophage 1	RPS27
0	0.48975	0.999	0.994	0	Maternal Macrophage 1	RPS29
0	0.486836	0.573	0.379	0	Maternal Macrophage 1	NR4A3
0	0.486245	0.829	0.546	0	Maternal Macrophage 1	UPP1
0	0.483451	0.957	0.788	0	Maternal Macrophage 1	TNFAIP3
0	0.477942	0.657	0.478	0	Maternal Macrophage 1	ISG15
0	0.46802	0.964	0.642	0	Maternal Macrophage 1	S100A10
0	0.466502	0.962	0.669	0	Maternal Macrophage 1	LGALS1
0	0.466041	0.999	0.994	0	Maternal Macrophage 1	RPS28
0	0.463618	0.999	0.994	0	Maternal Macrophage 1	RPL28
0	0.463126	0.818	0.601	0	Maternal Macrophage 1	VEGFA
0	0.46116	0.999	0.97	0	Maternal Macrophage 1	SRGN
0	0.459908	0.498	0.255	0	Maternal Macrophage 1	FN1
0	0.454104	0.811	0.593	0	Maternal Macrophage 1	C1orf162
0	0.451336	0.996	0.976	0	Maternal Macrophage 1	RPS21
0	0.448799	0.954	0.703	0	Maternal Macrophage 1	CD44
0	0.445116	0.977	0.795	0	Maternal Macrophage 1	PLAUR
0	0.444785	0.981	0.711	0	Maternal Macrophage 1	S100A4
0	0.444736	0.972	0.736	0	Maternal Macrophage 1	IL1B
0	0.443643	0.996	0.975	0	Maternal Macrophage 1	RPS4X
0	0.443185	0.998	0.982	0	Maternal Macrophage 1	RPL18A
0	0.441419	0.983	0.679	0	Maternal Macrophage 1	S100A6
0	0.440811	0.996	0.991	0	Maternal Macrophage 1	CCL3
0	0.439779	0.998	0.987	0	Maternal Macrophage 1	RPS27A
0	0.437897	0.849	0.574	0	Maternal Macrophage 1	LGALS3
0	0.421726	0.996	0.973	0	Maternal Macrophage 1	ATP5F1E
0	0.421129	0.999	0.986	0	Maternal Macrophage 1	RPS15
0	0.419847	0.999	0.989	0	Maternal Macrophage 1	RPL30
0	0.418608	1	0.999	0	Maternal Macrophage 1	RPL41
0	0.418466	0.99	0.719	0	Maternal Macrophage 1	VIM
0	0.415502	1	1	0	Maternal Macrophage 1	FTH1
0	0.415257	1	0.998	0	Maternal Macrophage 1	RPL10
0	0.414754	0.745	0.568	0	Maternal Macrophage 1	RASGEF1B
0	0.412478	0.799	0.584	0	Maternal Macrophage 1	RGS1
0	0.411798	0.999	0.994	0	Maternal Macrophage 1	RPL34
0	0.409057	0.815	0.542	0	Maternal Macrophage 1	XIST
0	0.408258	0.999	0.995	0	Maternal Macrophage 1	RPS12
0	0.405203	0.998	0.983	0	Maternal Macrophage 1	RPL36
0	0.403589	0.84	0.63	0	Maternal Macrophage 1	DUSP2
0	0.403252	0.999	0.993	0	Maternal Macrophage 1	RPL11
0	0.40114	0.965	0.873	0	Maternal Macrophage 1	RPS5
0	0.397125	0.922	0.789	0	Maternal Macrophage 1	RPSA
0	0.396962	0.723	0.498	0	Maternal Macrophage 1	SERPINB9
0	0.392231	0.999	0.993	0	Maternal Macrophage 1	RPS18
0	0.391443	0.493	0.276	0	Maternal Macrophage 1	CD9
0	0.391281	0.996	0.966	0	Maternal Macrophage 1	RPL8
0	0.39125	0.999	0.992	0	Maternal Macrophage 1	RPS8
0	0.391186	0.997	0.973	0	Maternal Macrophage 1	RPL18
0	0.389811	0.997	0.978	0	Maternal Macrophage 1	RPL35
0	0.38953	0.998	0.981	0	Maternal Macrophage 1	UBA52
0	0.388153	0.723	0.508	0	Maternal Macrophage 1	INSIG1
0	0.387686	0.981	0.916	0	Maternal Macrophage 1	CD83
0	0.383823	0.927	0.752	0	Maternal Macrophage 1	EMP3
0	0.380198	0.998	0.991	0	Maternal Macrophage 1	RPS14
0	0.37856	0.783	0.634	0	Maternal Macrophage 1	NAP1L1
0	0.377897	0.801	0.627	0	Maternal Macrophage 1	COMMD6
0	0.377699	0.996	0.977	0	Maternal Macrophage 1	RPL35A
0	0.377543	0.694	0.496	0	Maternal Macrophage 1	CTSH
0	0.37234	0.836	0.579	0	Maternal Macrophage 1	SERPINA1
0	0.370608	0.985	0.923	0	Maternal Macrophage 1	RPL10A
0	0.366771	0.919	0.756	0	Maternal Macrophage 1	CDKN1A
0	0.36599	0.689	0.428	0	Maternal Macrophage 1	CD52
0	0.365283	0.999	0.989	0	Maternal Macrophage 1	CD74
0	0.364487	0.828	0.629	0	Maternal Macrophage 1	ANXA2
0	0.364041	0.441	0.254	0	Maternal Macrophage 1	SORL1
0	0.363919	1	0.998	0	Maternal Macrophage 1	TMSB10
0	0.363409	0.999	0.98	0	Maternal Macrophage 1	SOD2
0	0.363365	0.997	0.985	0	Maternal Macrophage 1	FAU
0	0.362706	0.995	0.959	0	Maternal Macrophage 1	BTG1
0	0.361891	0.999	0.996	0	Maternal Macrophage 1	RPL39
0	0.357904	0.984	0.886	0	Maternal Macrophage 1	SH3BGRL3
0	0.352369	0.913	0.78	0	Maternal Macrophage 1	TYMP
0	0.349023	0.837	0.715	0	Maternal Macrophage 1	MIF
0	0.347005	0.998	0.988	0	Maternal Macrophage 1	RPS15A
0	0.343232	0.544	0.336	0	Maternal Macrophage 1	APOBEC3A
0	0.341504	0.909	0.781	0	Maternal Macrophage 1	NME2
0	0.341439	0.999	0.991	0	Maternal Macrophage 1	RPLP2
0	0.341045	0.849	0.687	0	Maternal Macrophage 1	HLA-DMA
0	0.339665	0.972	0.908	0	Maternal Macrophage 1	RPS17
0	0.334558	0.688	0.49	0	Maternal Macrophage 1	BHLHE40
0	0.333712	0.464	0.293	0	Maternal Macrophage 1	PEA15
0	0.329633	0.929	0.816	0	Maternal Macrophage 1	LST1
0	0.327985	0.889	0.712	0	Maternal Macrophage 1	COTL1
0	0.327903	0.96	0.881	0	Maternal Macrophage 1	COX7C
0	0.327339	0.952	0.843	0	Maternal Macrophage 1	ZFAS1
0	0.325137	0.998	0.987	0	Maternal Macrophage 1	RPL12
0	0.325093	0.996	0.977	0	Maternal Macrophage 1	PSAP
0	0.324772	0.79	0.589	0	Maternal Macrophage 1	GPCPD1
0	0.323229	0.999	0.993	0	Maternal Macrophage 1	RPL32
0	0.323188	0.995	0.97	0	Maternal Macrophage 1	SERF2
0	0.322769	0.999	0.991	0	Maternal Macrophage 1	RPS2
0	0.322158	0.919	0.831	0	Maternal Macrophage 1	GPX4
0	0.321082	0.999	0.996	0	Maternal Macrophage 1	RPS23
0	0.32061	0.946	0.867	0	Maternal Macrophage 1	EEF1B2
0	0.320572	0.997	0.967	0	Maternal Macrophage 1	RPS3
0	0.319388	0.673	0.435	0	Maternal Macrophage 1	CAPG
0	0.318962	0.998	0.99	0	Maternal Macrophage 1	RPL26
0	0.318106	0.997	0.983	0	Maternal Macrophage 1	RPS13
0	0.316818	0.998	0.985	0	Maternal Macrophage 1	RPS11
0	0.316637	0.841	0.531	0	Maternal Macrophage 1	EREG
0	0.316391	0.997	0.972	0	Maternal Macrophage 1	RPS7
0	0.312876	0.998	0.988	0	Maternal Macrophage 1	RPL38
0	0.312001	0.996	0.98	0	Maternal Macrophage 1	RPL21
0	0.310578	0.999	0.994	0	Maternal Macrophage 1	RPL37A
0	0.308375	0.998	0.989	0	Maternal Macrophage 1	RPL9
0	0.304412	0.995	0.974	0	Maternal Macrophage 1	RPL24
0	0.302746	0.997	0.981	0	Maternal Macrophage 1	RPL29
0	0.302146	0.999	0.997	0	Maternal Macrophage 1	RPS24
0	0.301746	0.998	0.985	0	Maternal Macrophage 1	RPS9
0	0.301012	0.996	0.979	0	Maternal Macrophage 1	RPL36A
0	0.291194	0.711	0.501	0	Maternal Macrophage 1	PPIF
0	0.286957	0.996	0.979	0	Maternal Macrophage 1	RPL14
0	0.2847	0.716	0.453	0	Maternal Macrophage 1	CRIP1
0	0.284453	1	0.997	0	Maternal Macrophage 1	RPL13
0	0.283826	0.998	0.988	0	Maternal Macrophage 1	RPS3A
0	0.283338	0.997	0.981	0	Maternal Macrophage 1	RPL17
0	0.281221	0.853	0.592	0	Maternal Macrophage 1	TIMP1
0	0.278634	1	0.999	0	Maternal Macrophage 1	RPLP1
0	0.278621	0.999	0.995	0	Maternal Macrophage 1	RPL37
0	0.277877	0.999	0.992	0	Maternal Macrophage 1	RPL27A
0	0.275927	0.995	0.982	0	Maternal Macrophage 1	RPS25
0	0.273405	0.994	0.964	0	Maternal Macrophage 1	PFDN5
0	0.271153	0.998	0.986	0	Maternal Macrophage 1	RPL15
0	0.268778	0.994	0.969	0	Maternal Macrophage 1	RPL22
0	0.263773	1	1	0	Maternal Macrophage 1	TMSB4X
0	0.255302	0.993	0.967	0	Maternal Macrophage 1	HLA-C
0	0.253313	0.999	0.99	0	Maternal Macrophage 1	RPS16
1.99e-305	0.336373	0.353	0.191	4.83e-301	Maternal Macrophage 1	SDS
1.72e-304	0.26369	0.99	0.954	4.18e-300	Maternal Macrophage 1	RPL27
2.2e-303	0.334942	0.542	0.365	5.34e-299	Maternal Macrophage 1	SNX10
1.62e-302	0.49092	0.671	0.499	3.93e-298	Maternal Macrophage 1	AC253572.2
3.81e-298	0.304389	0.623	0.438	9.25e-294	Maternal Macrophage 1	FGL2
3.62e-297	0.269266	0.995	0.975	8.77e-293	Maternal Macrophage 1	RPL3
3.89e-297	0.36171	0.797	0.654	9.43e-293	Maternal Macrophage 1	CHMP1B
2.05e-295	0.431069	0.637	0.475	4.96e-291	Maternal Macrophage 1	ZNF331
9.62e-288	0.284601	0.379	0.217	2.33e-283	Maternal Macrophage 1	CD69
1.25e-284	0.318582	0.976	0.948	3.02e-280	Maternal Macrophage 1	MT-ND4L
4.8e-284	0.348831	0.394	0.237	1.16e-279	Maternal Macrophage 1	MIR155HG
1.34e-277	0.269716	0.947	0.859	3.25e-273	Maternal Macrophage 1	ATP5MG
2.86e-276	0.27183	0.944	0.849	6.94e-272	Maternal Macrophage 1	MAP3K8
1.87e-272	0.30298	0.792	0.635	4.53e-268	Maternal Macrophage 1	MXD1
3.63e-272	0.357302	0.703	0.564	8.8e-268	Maternal Macrophage 1	TNFAIP8
5.36e-271	0.285893	0.932	0.847	1.3e-266	Maternal Macrophage 1	TOMM7
8.27e-270	0.264576	0.965	0.911	2.01e-265	Maternal Macrophage 1	RPLP0
1.57e-267	0.27256	0.838	0.676	3.8e-263	Maternal Macrophage 1	GSTP1
1.67e-262	0.302895	0.312	0.17	4.05e-258	Maternal Macrophage 1	HLA-DQA2
7.22e-262	0.27408	0.92	0.841	1.75e-257	Maternal Macrophage 1	EEF1D
5.23e-252	0.314005	0.68	0.526	1.27e-247	Maternal Macrophage 1	CLEC2B
2.9e-251	0.300557	0.621	0.462	7.02e-247	Maternal Macrophage 1	LIMS1
9.35e-250	0.295029	0.711	0.573	2.27e-245	Maternal Macrophage 1	NDUFB2
1.38e-248	0.296786	0.613	0.449	3.33e-244	Maternal Macrophage 1	FAM107B
3.69e-247	0.281083	0.738	0.552	8.94e-243	Maternal Macrophage 1	PTGS2
4.03e-245	0.321105	0.453	0.305	9.76e-241	Maternal Macrophage 1	GRASP
2.78e-244	0.331148	0.739	0.61	6.74e-240	Maternal Macrophage 1	LDHA
5.43e-242	0.324998	0.71	0.54	1.32e-237	Maternal Macrophage 1	RGCC
4.57e-241	0.30335	0.673	0.524	1.11e-236	Maternal Macrophage 1	TAGAP
3.64e-240	0.271952	0.537	0.366	8.83e-236	Maternal Macrophage 1	LSP1
9.82e-240	0.265504	0.806	0.671	2.38e-235	Maternal Macrophage 1	EIF3K
1.21e-238	0.31191	0.627	0.471	2.94e-234	Maternal Macrophage 1	PHACTR1
2.26e-237	0.30814	0.633	0.503	5.47e-233	Maternal Macrophage 1	PPT1
6.6e-237	0.281438	0.739	0.608	1.6e-232	Maternal Macrophage 1	PSME1
1.27e-231	0.265247	0.756	0.625	3.08e-227	Maternal Macrophage 1	COX7B
1.05e-230	0.254487	0.984	0.953	2.54e-226	Maternal Macrophage 1	LAPTM5
5.79e-229	0.268814	0.815	0.694	1.4e-224	Maternal Macrophage 1	ATP6V1F
6.46e-228	0.292645	0.576	0.437	1.57e-223	Maternal Macrophage 1	CIB1
5.75e-227	0.287126	0.542	0.391	1.39e-222	Maternal Macrophage 1	STX11
6.82e-226	0.293268	0.6	0.454	1.65e-221	Maternal Macrophage 1	PSME2
2.75e-222	0.255541	0.968	0.919	6.67e-218	Maternal Macrophage 1	PFN1
5.96e-222	0.289753	0.437	0.286	1.45e-217	Maternal Macrophage 1	CYTOR
1.68e-217	0.540171	0.963	0.941	4.06e-213	Maternal Macrophage 1	CCL4
1.2e-214	0.300645	0.423	0.279	2.91e-210	Maternal Macrophage 1	BIRC3
1.05e-213	0.278396	0.417	0.275	2.54e-209	Maternal Macrophage 1	VAMP5
1.74e-213	0.291489	0.658	0.517	4.22e-209	Maternal Macrophage 1	NFKB1
3.76e-212	0.27067	0.728	0.591	9.11e-208	Maternal Macrophage 1	PDE4B
1.93e-211	0.270152	0.744	0.606	4.68e-207	Maternal Macrophage 1	FOSL2
5.8e-207	0.281308	0.731	0.605	1.41e-202	Maternal Macrophage 1	LITAF
1.33e-205	0.259175	0.39	0.251	3.23e-201	Maternal Macrophage 1	C3
1.9e-203	0.341562	0.56	0.448	4.61e-199	Maternal Macrophage 1	CALHM6
3.45e-203	0.272951	0.53	0.382	8.36e-199	Maternal Macrophage 1	LTA4H
1.74e-200	0.272864	0.639	0.512	4.23e-196	Maternal Macrophage 1	PLXDC2
1.5e-191	0.307359	0.55	0.425	3.64e-187	Maternal Macrophage 1	PFKFB3
2.43e-191	0.263894	0.768	0.659	5.9e-187	Maternal Macrophage 1	DSE
2.96e-180	0.298919	0.757	0.671	7.19e-176	Maternal Macrophage 1	CFLAR
2.28e-177	0.250865	0.775	0.68	5.53e-173	Maternal Macrophage 1	MBNL1
7.54e-177	0.258114	0.744	0.645	1.83e-172	Maternal Macrophage 1	LCP2
1.37e-176	0.260419	0.903	0.823	3.32e-172	Maternal Macrophage 1	SGK1
4.23e-171	0.258984	0.605	0.484	1.03e-166	Maternal Macrophage 1	RIPK2
1.95e-157	0.274377	0.651	0.524	4.72e-153	Maternal Macrophage 1	LMNA
5.8e-157	0.250863	0.499	0.383	1.41e-152	Maternal Macrophage 1	JPT1
1.12e-151	0.253867	0.474	0.351	2.72e-147	Maternal Macrophage 1	HLA-DRB5
2.41e-150	0.251403	0.818	0.728	5.85e-146	Maternal Macrophage 1	ATF3
1.59e-148	0.291821	0.577	0.475	3.86e-144	Maternal Macrophage 1	MAP3K2
8.4e-140	0.286132	0.8	0.71	2.04e-135	Maternal Macrophage 1	PMAIP1
2.99e-120	0.288425	0.721	0.625	7.24e-116	Maternal Macrophage 1	AC103591.3
5.15e-117	0.276143	0.409	0.308	1.25e-112	Maternal Macrophage 1	AL355075.4
2.06e-107	0.314038	0.394	0.3	4.98e-103	Maternal Macrophage 1	AC245014.3
9.54e-76	0.332962	0.253	0.184	2.31e-71	Maternal Macrophage 1	IFIT3
9.21e-59	0.522534	0.349	0.289	2.23e-54	Maternal Macrophage 1	IFIT2
0	3.43165	0.999	0.262	0	HBC	SELENOP
0	3.22945	0.997	0.353	0	HBC	RNASE1
0	3.15797	0.99	0.237	0	HBC	F13A1
0	3.0311	0.996	0.349	0	HBC	DAB2
0	2.97635	0.969	0.226	0	HBC	PLTP
0	2.94647	0.968	0.097	0	HBC	LYVE1
0	2.87425	0.991	0.239	0	HBC	MAF
0	2.69211	0.954	0.123	0	HBC	MRC1
0	2.50037	0.999	0.577	0	HBC	C1QA
0	2.45916	0.99	0.41	0	HBC	LGMN
0	2.35043	0.991	0.393	0	HBC	C1QC
0	2.32013	0.974	0.288	0	HBC	STAB1
0	2.31754	0.955	0.174	0	HBC	FOLR2
0	2.28554	0.999	0.944	0	HBC	JUN
0	2.27207	0.994	0.483	0	HBC	C1QB
0	2.25894	0.983	0.756	0	HBC	KLF2
0	2.14762	0.978	0.57	0	HBC	RHOB
0	2.14152	0.748	0.083	0	HBC	DDX3Y
0	2.02108	0.757	0.152	0	HBC	CCL2
0	2.0176	0.509	0.046	0	HBC	CCL8
0	1.95095	0.696	0.142	0	HBC	PDK4
0	1.94578	0.936	0.277	0	HBC	MS4A4A
0	1.87424	0.992	0.744	0	HBC	HSPA1B
0	1.87107	0.983	0.645	0	HBC	CTSC
0	1.83399	0.979	0.699	0	HBC	HSPB1
0	1.83074	0.966	0.799	0	HBC	HSPA5
0	1.82731	0.925	0.346	0	HBC	CD163
0	1.71571	0.93	0.448	0	HBC	CSF1R
0	1.70909	0.88	0.195	0	HBC	VSIG4
0	1.70816	0.973	0.75	0	HBC	MAFB
0	1.68215	0.782	0.2	0	HBC	NEU1
0	1.64318	0.801	0.361	0	HBC	CITED2
0	1.62719	0.946	0.494	0	HBC	KCTD12
0	1.62472	0.912	0.502	0	HBC	BTG2
0	1.59015	0.992	0.837	0	HBC	CD14
0	1.57379	0.906	0.544	0	HBC	HSPH1
0	1.56995	0.997	0.952	0	HBC	ITM2B
0	1.5557	0.999	0.896	0	HBC	HSPA1A
0	1.55374	0.822	0.126	0	HBC	GPR34
0	1.54282	0.799	0.09	0	HBC	NRP1
0	1.53683	0.895	0.512	0	HBC	CD36
0	1.53052	0.875	0.579	0	HBC	EGR1
0	1.51794	0.963	0.805	0	HBC	TRA2B
0	1.51002	0.876	0.486	0	HBC	ARRDC3
0	1.50795	0.999	0.976	0	HBC	FOS
0	1.49284	0.843	0.182	0	HBC	SLCO2B1
0	1.48331	0.801	0.145	0	HBC	PMP22
0	1.46847	0.778	0.052	0	HBC	COLEC12
0	1.46418	0.86	0.247	0	HBC	LPAR6
0	1.44958	0.814	0.169	0	HBC	ITPR2
0	1.43326	0.862	0.185	0	HBC	FRMD4B
0	1.42579	0.951	0.745	0	HBC	DNAJA1
0	1.42237	0.898	0.336	0	HBC	ADAP2
0	1.41382	0.987	0.858	0	HBC	FCGRT
0	1.41316	0.794	0.168	0	HBC	ATP1B1
0	1.3861	0.737	0.037	0	HBC	SCN9A
0	1.37323	0.819	0.484	0	HBC	IFRD1
0	1.36562	0.906	0.388	0	HBC	SNX6
0	1.35193	0.76	0.105	0	HBC	WWP1
0	1.34993	0.745	0.045	0	HBC	EGFL7
0	1.34659	0.915	0.404	0	HBC	MEF2C
0	1.33956	0.742	0.05	0	HBC	LILRB5
0	1.33769	0.765	0.21	0	HBC	A2M
0	1.32776	0.916	0.713	0	HBC	HSP90B1
0	1.32153	0.758	0.082	0	HBC	ITSN1
0	1.29458	0.715	0.177	0	HBC	DNAJB4
0	1.27672	0.919	0.612	0	HBC	HERPUD1
0	1.27605	0.912	0.485	0	HBC	RBPJ
0	1.27277	0.817	0.219	0	HBC	MTSS1
0	1.2676	0.725	0.171	0	HBC	MAN1A1
0	1.26376	0.855	0.309	0	HBC	PLD3
0	1.25294	0.948	0.902	0	HBC	KLF4
0	1.24874	0.773	0.281	0	HBC	CPEB4
0	1.23549	0.749	0.1	0	HBC	GAS6
0	1.22718	0.719	0.064	0	HBC	FSCN1
0	1.21163	1	0.986	0	HBC	HSP90AA1
0	1.21155	0.988	0.994	0	HBC	KLF6
0	1.20341	0.625	0.064	0	HBC	SLC40A1
0	1.19869	0.69	0.043	0	HBC	HPGDS
0	1.19478	0.639	0.223	0	HBC	BAG3
0	1.19423	0.744	0.11	0	HBC	SLC9A9
0	1.18785	0.741	0.32	0	HBC	NRP2
0	1.18774	0.795	0.398	0	HBC	NUFIP2
0	1.18315	0.9	0.651	0	HBC	SRSF7
0	1.18206	0.971	0.794	0	HBC	DNAJB1
0	1.1643	0.744	0.225	0	HBC	GOLGA4
0	1.16329	0.952	0.751	0	HBC	SPP1
0	1.16217	0.763	0.331	0	HBC	TLR4
0	1.15096	0.761	0.149	0	HBC	MKNK1
0	1.14656	0.695	0.174	0	HBC	MYLIP
0	1.14512	0.788	0.242	0	HBC	C3AR1
0	1.14496	0.948	0.747	0	HBC	MS4A7
0	1.14289	0.919	0.785	0	HBC	IER5
0	1.13803	0.714	0.12	0	HBC	C2
0	1.13013	0.728	0.136	0	HBC	SIGLEC1
0	1.12663	0.974	0.901	0	HBC	IER2
0	1.12618	0.624	0.039	0	HBC	ENPP2
0	1.11741	0.885	0.671	0	HBC	HSPD1
0	1.10965	0.868	0.708	0	HBC	RGS2
0	1.10813	0.955	0.74	0	HBC	FCGR2A
0	1.1021	0.625	0.044	0	HBC	IGF1
0	1.10173	0.703	0.132	0	HBC	CD59
0	1.10066	0.317	0.029	0	HBC	FCGBP
0	1.09827	0.396	0.024	0	HBC	RND3
0	1.09824	0.856	0.728	0	HBC	OTUD1
0	1.09075	0.72	0.25	0	HBC	CLTC
0	1.08121	0.995	0.951	0	HBC	ZFP36L1
0	1.05604	0.725	0.206	0	HBC	GYPC
0	1.03729	0.631	0.033	0	HBC	CD28
0	1.03182	0.682	0.152	0	HBC	PYGL
0	1.02487	0.634	0.091	0	HBC	FUCA1
0	1.02331	0.623	0.077	0	HBC	GATM
0	1.01892	0.61	0.11	0	HBC	NFIA
0	1.00057	0.624	0.235	0	HBC	DDIT3
0	0.995389	0.93	0.835	0	HBC	HNRNPU
0	0.987621	0.639	0.095	0	HBC	SPRED1
0	0.981233	0.836	0.426	0	HBC	TMEM176B
0	0.978864	0.52	0.191	0	HBC	AC091271.1
0	0.974421	0.874	0.519	0	HBC	WSB1
0	0.972873	0.994	0.956	0	HBC	HSP90AB1
0	0.962327	0.815	0.431	0	HBC	CREG1
0	0.957361	0.85	0.451	0	HBC	IFI16
0	0.95554	0.935	0.89	0	HBC	VMP1
0	0.954006	0.957	0.91	0	HBC	CCNL1
0	0.952666	0.482	0.175	0	HBC	ZBTB10
0	0.944684	0.977	0.912	0	HBC	UBB
0	0.944584	0.935	0.692	0	HBC	EIF4A2
0	0.941069	0.718	0.363	0	HBC	NABP1
0	0.940895	0.997	0.99	0	HBC	DDX5
0	0.940434	0.761	0.238	0	HBC	NCF4
0	0.934557	0.65	0.228	0	HBC	DNAJB11
0	0.926603	0.596	0.07	0	HBC	RGL1
0	0.924208	0.669	0.13	0	HBC	FCHSD2
0	0.924028	0.539	0.028	0	HBC	CD163L1
0	0.920153	0.564	0.088	0	HBC	CR1
0	0.917843	0.919	0.827	0	HBC	DDX3X
0	0.917711	0.675	0.173	0	HBC	MCOLN1
0	0.914304	0.98	0.942	0	HBC	JUNB
0	0.90638	0.348	0.045	0	HBC	CH25H
0	0.905456	0.594	0.101	0	HBC	SESN1
0	0.903729	0.517	0.039	0	HBC	CD209
0	0.902307	0.679	0.174	0	HBC	PLXND1
0	0.895901	0.584	0.067	0	HBC	OLFML2B
0	0.886913	0.972	0.98	0	HBC	FOSB
0	0.883746	0.681	0.179	0	HBC	EPS15
0	0.881804	0.725	0.381	0	HBC	TLE4
0	0.878964	0.504	0.154	0	HBC	DNAJA4
0	0.878306	0.577	0.082	0	HBC	ARHGAP5
0	0.875648	0.748	0.425	0	HBC	YME1L1
0	0.866109	0.583	0.096	0	HBC	TPM1
0	0.865648	0.723	0.236	0	HBC	CYTH4
0	0.864246	0.611	0.112	0	HBC	EPS8
0	0.860861	0.877	0.533	0	HBC	SON
0	0.859731	0.993	0.993	0	HBC	DUSP1
0	0.859699	0.89	0.697	0	HBC	EIF5
0	0.858152	0.74	0.377	0	HBC	FCGR1A
0	0.853334	0.991	0.96	0	HBC	HNRNPA2B1
0	0.849953	0.827	0.478	0	HBC	MFSD1
0	0.849373	0.457	0.038	0	HBC	TMIGD3
0	0.843425	0.74	0.308	0	HBC	SNX2
0	0.836862	0.719	0.397	0	HBC	RAP2B
0	0.834761	0.541	0.092	0	HBC	FAM13A
0	0.831076	0.758	0.468	0	HBC	AMD1
0	0.820729	1	1	0	HBC	MALAT1
0	0.810343	0.872	0.671	0	HBC	FUS
0	0.809494	0.748	0.357	0	HBC	LAMP1
0	0.8092	0.675	0.3	0	HBC	PNN
0	0.806673	0.951	0.795	0	HBC	HSPA8
0	0.806423	0.493	0.027	0	HBC	PCDH12
0	0.803091	0.675	0.341	0	HBC	PPP1R10
0	0.800953	0.831	0.549	0	HBC	SFPQ
0	0.800944	0.984	0.965	0	HBC	GADD45B
0	0.800856	0.605	0.167	0	HBC	GASK1B
0	0.794585	0.683	0.299	0	HBC	ANKRD12
0	0.790031	0.54	0.168	0	HBC	AL499604.1
0	0.787203	0.734	0.323	0	HBC	RASSF4
0	0.783404	0.655	0.256	0	HBC	ATP6V0A1
0	0.78093	0.713	0.297	0	HBC	ARHGAP18
0	0.775054	0.586	0.115	0	HBC	SPATS2L
0	0.773673	0.689	0.291	0	HBC	NAIP
0	0.771596	0.492	0.106	0	HBC	CEMIP2
0	0.770437	0.65	0.239	0	HBC	ADAM9
0	0.767967	0.731	0.389	0	HBC	OGFRL1
0	0.761426	0.651	0.243	0	HBC	2023-03-01
0	0.757013	0.763	0.401	0	HBC	ARGLU1
0	0.753871	0.646	0.293	0	HBC	CHORDC1
0	0.748757	0.526	0.094	0	HBC	TM2D2
0	0.744905	0.437	0.02	0	HBC	NAV3
0	0.739906	0.608	0.185	0	HBC	PIK3R1
0	0.737496	0.801	0.539	0	HBC	RUNX1
0	0.737067	0.615	0.229	0	HBC	ATRX
0	0.734906	0.96	0.832	0	HBC	MS4A6A
0	0.73454	0.664	0.275	0	HBC	BMP2K
0	0.733946	0.664	0.318	0	HBC	TCP1
0	0.7331	0.491	0.062	0	HBC	FAM20A
0	0.732334	0.885	0.757	0	HBC	CYBB
0	0.731893	0.578	0.183	0	HBC	ATM
0	0.731808	0.62	0.221	0	HBC	CYFIP1
0	0.729562	0.419	0.036	0	HBC	CCND1
0	0.722626	0.833	0.605	0	HBC	CLK1
0	0.720433	0.928	0.828	0	HBC	CEBPD
0	0.719526	0.657	0.266	0	HBC	TMEM176A
0	0.717151	0.648	0.235	0	HBC	RRBP1
0	0.716395	0.686	0.307	0	HBC	MPEG1
0	0.715519	0.452	0.029	0	HBC	IGFBP4
0	0.709869	0.652	0.246	0	HBC	CCR1
0	0.707982	0.294	0.147	0	HBC	CCL5
0	0.705632	0.445	0.124	0	HBC	BHLHE41
0	0.704875	0.521	0.344	0	HBC	TFRC
0	0.702739	0.452	0.05	0	HBC	SLC7A8
0	0.701615	0.626	0.31	0	HBC	ZFAND2A
0	0.701513	0.71	0.361	0	HBC	GNG10
0	0.700924	0.502	0.079	0	HBC	RPS4Y1
0	0.699025	0.473	0.052	0	HBC	PDGFC
0	0.696876	0.746	0.422	0	HBC	CLTA
0	0.695732	0.937	0.777	0	HBC	CALM2
0	0.693109	1	1	0	HBC	MT-CYB
0	0.692649	0.536	0.13	0	HBC	SGMS1
0	0.68923	0.875	0.635	0	HBC	TUBA1B
0	0.682146	1	1	0	HBC	MT-ATP6
0	0.681606	0.726	0.395	0	HBC	TACC1
0	0.679511	0.718	0.379	0	HBC	N4BP2L2
0	0.676424	0.632	0.314	0	HBC	BRD2
0	0.676228	0.625	0.218	0	HBC	AP1B1
0	0.674824	0.497	0.271	0	HBC	P2RY13
0	0.673812	0.461	0.026	0	HBC	TNFRSF25
0	0.672371	0.579	0.182	0	HBC	TTYH3
0	0.671993	0.502	0.093	0	HBC	PLA2G15
0	0.670393	0.789	0.565	0	HBC	ZFP36L2
0	0.667911	0.58	0.157	0	HBC	AP2A2
0	0.663152	0.701	0.424	0	HBC	DDX24
0	0.66172	0.539	0.127	0	HBC	GNG2
0	0.661562	0.424	0.041	0	HBC	HRH1
0	0.660511	0.802	0.547	0	HBC	HNRNPH1
0	0.660487	0.657	0.29	0	HBC	RB1
0	0.659914	0.558	0.19	0	HBC	MPHOSPH8
0	0.659604	0.561	0.172	0	HBC	STOM
0	0.658255	0.501	0.102	0	HBC	BIN1
0	0.657792	0.742	0.43	0	HBC	PNISR
0	0.651133	0.688	0.341	0	HBC	ALOX5AP
0	0.650896	0.555	0.195	0	HBC	ETNK1
0	0.650872	0.674	0.34	0	HBC	LRP1
0	0.649704	0.491	0.069	0	HBC	TBC1D14
0	0.644296	0.617	0.222	0	HBC	COLGALT1
0	0.64362	0.44	0.069	0	HBC	GIMAP5
0	0.6423	0.433	0.083	0	HBC	CCDC144A
0	0.640035	0.982	0.936	0	HBC	CTSB
0	0.636201	0.704	0.391	0	HBC	RSRP1
0	0.635928	0.642	0.27	0	HBC	TNFRSF1A
0	0.633841	0.484	0.083	0	HBC	FRMD4A
0	0.62913	0.574	0.21	0	HBC	STX7
0	0.626496	0.666	0.308	0	HBC	SERPINB6
0	0.6264	0.765	0.635	0	HBC	TSC22D3
0	0.625684	0.574	0.235	0	HBC	MACF1
0	0.625059	0.449	0.033	0	HBC	RAB3IL1
0	0.624926	0.525	0.229	0	HBC	IER5L
0	0.622914	0.514	0.204	0	HBC	EMB
0	0.622352	0.643	0.318	0	HBC	NUCKS1
0	0.621369	0.665	0.397	0	HBC	AFF4
0	0.620833	0.615	0.223	0	HBC	ARHGAP4
0	0.620308	0.796	0.589	0	HBC	HMOX1
0	0.616889	0.592	0.224	0	HBC	NASP
0	0.616238	0.655	0.337	0	HBC	PRPF38B
0	0.615242	0.706	0.393	0	HBC	LAIR1
0	0.613888	0.579	0.221	0	HBC	DCTN4
0	0.612988	0.437	0.058	0	HBC	PEAK1
0	0.612097	0.602	0.253	0	HBC	NORAD
0	0.608678	0.675	0.359	0	HBC	ZFHX3
0	0.60742	0.377	0.019	0	HBC	LARGE1
0	0.607335	0.448	0.052	0	HBC	SCN1B
0	0.606699	0.44	0.043	0	HBC	FGFR1
0	0.603992	0.521	0.149	0	HBC	CCDC50
0	0.602392	0.492	0.147	0	HBC	TCF4
0	0.6005	0.572	0.224	0	HBC	NPL
0	0.599307	0.592	0.25	0	HBC	NKTR
0	0.598774	0.431	0.055	0	HBC	WLS
0	0.598432	0.461	0.087	0	HBC	DIP2A
0	0.596668	0.522	0.166	0	HBC	TGFBR2
0	0.595732	0.372	0.019	0	HBC	FGF13
0	0.595587	0.81	0.6	0	HBC	XBP1
0	0.595224	0.463	0.11	0	HBC	IDH1
0	0.593965	0.451	0.103	0	HBC	ABHD3
0	0.593706	0.471	0.102	0	HBC	FCHO2
0	0.592664	0.513	0.187	0	HBC	CHCHD7
0	0.590556	0.416	0.024	0	HBC	PLEKHG5
0	0.590317	0.432	0.06	0	HBC	ATP8B4
0	0.588828	0.509	0.146	0	HBC	NFIC
0	0.588238	0.384	0.075	0	HBC	HHEX
0	0.588225	0.399	0.025	0	HBC	CD200R1
0	0.586743	0.614	0.274	0	HBC	RBMS1
0	0.5861	0.503	0.174	0	HBC	FCGR1B
0	0.586051	0.41	0.048	0	HBC	SLC18B1
0	0.585671	0.423	0.044	0	HBC	ITGB5
0	0.583975	0.545	0.196	0	HBC	PCM1
0	0.583569	0.611	0.296	0	HBC	HEXA
0	0.582949	0.867	0.641	0	HBC	SRRM2
0	0.582308	0.475	0.112	0	HBC	TMEM106A
0	0.581394	0.566	0.269	0	HBC	AKAP9
0	0.581109	0.57	0.239	0	HBC	PEBP1
0	0.578463	0.68	0.396	0	HBC	BCLAF1
0	0.578198	0.498	0.137	0	HBC	FEZ2
0	0.577194	0.767	0.514	0	HBC	LAP3
0	0.572747	0.615	0.333	0	HBC	C6orf62
0	0.57052	0.479	0.173	0	HBC	GOLGB1
0	0.569704	0.391	0.097	0	HBC	Z99127.4
0	0.569363	0.447	0.09	0	HBC	ST6GAL1
0	0.567925	0.406	0.052	0	HBC	CMKLR1
0	0.566871	0.549	0.259	0	HBC	IDI1
0	0.565856	0.342	0.021	0	HBC	CCDC152
0	0.565571	0.691	0.419	0	HBC	NCOA4
0	0.565486	0.381	0.031	0	HBC	MTUS1
0	0.565455	0.547	0.22	0	HBC	DOK2
0	0.565102	0.999	0.999	0	HBC	H3F3B
0	0.565084	0.523	0.222	0	HBC	LUC7L3
0	0.563477	0.48	0.121	0	HBC	WDFY3
0	0.562471	0.869	0.665	0	HBC	RNASET2
0	0.56167	0.552	0.238	0	HBC	GIMAP4
0	0.561635	0.533	0.225	0	HBC	USP36
0	0.557568	0.387	0.131	0	HBC	TSPYL2
0	0.557076	0.423	0.059	0	HBC	ARHGAP12
0	0.554542	0.491	0.16	0	HBC	FTX
0	0.554166	0.373	0.017	0	HBC	FGL1
0	0.551648	0.354	0.067	0	HBC	AC022868.2
0	0.549652	0.38	0.019	0	HBC	IL12RB2
0	0.546675	0.801	0.562	0	HBC	DDX17
0	0.545744	0.576	0.281	0	HBC	CREM
0	0.544114	0.685	0.441	0	HBC	ELF1
0	0.542882	0.578	0.251	0	HBC	UNC93B1
0	0.540322	0.454	0.129	0	HBC	MLEC
0	0.540083	0.621	0.32	0	HBC	RNF13
0	0.53909	0.611	0.324	0	HBC	SNHG32
0	0.53724	0.43	0.105	0	HBC	TLR7
0	0.536699	0.365	0.027	0	HBC	AC129507.1
0	0.536197	0.397	0.04	0	HBC	FARP1
0	0.535241	0.306	0.071	0	HBC	ZNF503
0	0.532872	0.398	0.046	0	HBC	RCN3
0	0.532192	0.473	0.183	0	HBC	SNHG12
0	0.532158	1	1	0	HBC	MT-CO3
0	0.530868	0.47	0.154	0	HBC	EIF4G3
0	0.529872	0.493	0.288	0	HBC	INTS6
0	0.529684	0.794	0.551	0	HBC	CD164
0	0.52901	0.684	0.386	0	HBC	HNMT
0	0.528749	0.353	0.027	0	HBC	KCNJ5
0	0.528326	1	1	0	HBC	MT-ND1
0	0.527992	0.446	0.111	0	HBC	STMN1
0	0.526329	0.545	0.223	0	HBC	LTC4S
0	0.52556	0.862	0.713	0	HBC	RTN4
0	0.52523	0.493	0.219	0	HBC	GCC2
0	0.524562	0.385	0.061	0	HBC	SRGAP1
0	0.524541	0.699	0.45	0	HBC	RNF149
0	0.522004	0.495	0.175	0	HBC	AKR1B1
0	0.520543	0.484	0.163	0	HBC	SERPING1
0	0.519681	0.679	0.401	0	HBC	SCAF11
0	0.519657	0.53	0.218	0	HBC	PCF11
0	0.519483	0.624	0.476	0	HBC	TRIB1
0	0.519354	0.551	0.251	0	HBC	BOD1L1
0	0.518983	0.667	0.406	0	HBC	RBM25
0	0.518386	0.492	0.197	0	HBC	POLR2J3
0	0.518383	0.755	0.49	0	HBC	CD99
0	0.518227	0.419	0.146	0	HBC	HEXIM1
0	0.517801	0.731	0.469	0	HBC	SF3B1
0	0.517431	0.344	0.021	0	HBC	NAV2
0	0.51737	0.483	0.164	0	HBC	PKN2
0	0.514942	0.438	0.175	0	HBC	ADRB2
0	0.514688	0.592	0.326	0	HBC	CD84
0	0.513683	0.515	0.203	0	HBC	SNX5
0	0.512817	0.501	0.196	0	HBC	WASHC4
0	0.512233	0.442	0.14	0	HBC	TSPYL1
0	0.510284	0.804	0.582	0	HBC	CTSL
0	0.509893	0.553	0.25	0	HBC	WASF2
0	0.509513	0.361	0.029	0	HBC	NFATC2
0	0.509268	0.693	0.425	0	HBC	RNF213
0	0.50907	0.338	0.053	0	HBC	SNHG14
0	0.5067	0.537	0.297	0	HBC	POU2F2
0	0.506557	0.675	0.42	0	HBC	TGOLN2
0	0.505582	0.439	0.133	0	HBC	TSPAN4
0	0.5048	0.647	0.38	0	HBC	SF1
0	0.504604	0.444	0.143	0	HBC	TNS3
0	0.503689	0.669	0.383	0	HBC	SRSF11
0	0.503182	0.382	0.048	0	HBC	RIMKLB
0	0.50272	0.527	0.21	0	HBC	SCAMP2
0	0.501825	0.412	0.121	0	HBC	ARID4A
0	0.501755	0.62	0.321	0	HBC	AAK1
0	0.500444	0.372	0.038	0	HBC	TMEM37
0	0.500332	0.519	0.234	0	HBC	PRPF4B
0	0.499662	0.829	0.656	0	HBC	CALR
0	0.499264	0.476	0.19	0	HBC	ZNF106
0	0.498825	0.381	0.099	0	HBC	GIMAP7
0	0.498305	0.617	0.338	0	HBC	STAT3
0	0.497586	0.467	0.156	0	HBC	MYO5A
0	0.495834	0.477	0.197	0	HBC	RESF1
0	0.495691	0.414	0.13	0	HBC	BDP1
0	0.495469	0.614	0.347	0	HBC	ABCA1
0	0.494383	0.337	0.074	0	HBC	NMRK1
0	0.494352	0.886	0.769	0	HBC	APLP2
0	0.494105	0.414	0.142	0	HBC	TGFBR1
0	0.494007	0.506	0.212	0	HBC	BAZ2B
0	0.493826	0.383	0.067	0	HBC	ETV5
0	0.492528	0.472	0.178	0	HBC	SETX
0	0.49204	0.509	0.25	0	HBC	IQGAP2
0	0.491989	0.826	0.625	0	HBC	QKI
0	0.489527	0.904	0.824	0	HBC	SRSF5
0	0.48852	0.315	0.017	0	HBC	NCKAP5
0	0.487086	0.384	0.075	0	HBC	ABCC5
0	0.486845	0.587	0.291	0	HBC	EPB41L3
0	0.485049	0.5	0.208	0	HBC	ZRANB2
0	0.484726	0.748	0.535	0	HBC	SNX3
0	0.484218	0.433	0.184	0	HBC	KIF1B
0	0.484053	0.444	0.173	0	HBC	PCBP1-AS1
0	0.483571	0.923	0.798	0	HBC	RBM39
0	0.483387	0.488	0.281	0	HBC	DYNC1H1
0	0.481988	0.429	0.188	0	HBC	THUMPD3-AS1
0	0.480372	0.328	0.027	0	HBC	AC110995.1
0	0.480148	0.541	0.271	0	HBC	MAT2A
0	0.479444	0.735	0.516	0	HBC	NCL
0	0.478796	0.488	0.17	0	HBC	TECR
0	0.478684	0.38	0.138	0	HBC	FAM53C
0	0.478352	0.468	0.234	0	HBC	CHD4
0	0.478217	0.453	0.183	0	HBC	GALNT1
0	0.478001	0.531	0.226	0	HBC	PTMS
0	0.477985	0.424	0.12	0	HBC	ARID3A
0	0.477876	0.373	0.077	0	HBC	ZBTB38
0	0.476809	0.461	0.159	0	HBC	CAB39
0	0.476431	0.505	0.225	0	HBC	PHIP
0	0.475941	0.429	0.24	0	HBC	TENT5A
0	0.475833	0.617	0.387	0	HBC	FAM133B
0	0.475716	0.354	0.085	0	HBC	CDKN2AIP
0	0.475372	0.568	0.255	0	HBC	SNRNP70
0	0.475106	0.483	0.171	0	HBC	KANSL1
0	0.473998	0.735	0.575	0	HBC	CPVL
0	0.472218	0.491	0.206	0	HBC	TM9SF2
0	0.472119	0.511	0.23	0	HBC	IL6ST
0	0.471637	0.439	0.159	0	HBC	EEA1
0	0.471321	0.431	0.125	0	HBC	ATF7IP
0	0.469913	0.49	0.193	0	HBC	OTULINL
0	0.469634	0.484	0.24	0	HBC	TRIM8
0	0.466739	0.466	0.171	0	HBC	ATF6
0	0.465725	0.776	0.593	0	HBC	BLVRB
0	0.465707	0.406	0.11	0	HBC	DNAJC13
0	0.465462	0.526	0.246	0	HBC	ITSN2
0	0.464083	0.396	0.108	0	HBC	PIK3IP1
0	0.463687	0.34	0.046	0	HBC	PLEKHA1
0	0.4608	0.455	0.149	0	HBC	TCF12
0	0.460479	0.406	0.134	0	HBC	TTC14
0	0.459727	0.288	0.052	0	HBC	PPM1N
0	0.459506	0.301	0.046	0	HBC	ZNF844
0	0.45913	0.608	0.337	0	HBC	NCKAP1L
0	0.458693	0.599	0.333	0	HBC	HP1BP3
0	0.458633	0.464	0.184	0	HBC	ASH1L
0	0.458485	0.458	0.169	0	HBC	HELZ
0	0.456844	0.267	0.035	0	HBC	SCIN
0	0.456765	0.42	0.125	0	HBC	AFF1
0	0.456604	0.382	0.107	0	HBC	NCOA7
0	0.456267	0.489	0.208	0	HBC	RIN2
0	0.455589	0.361	0.113	0	HBC	SCML1
0	0.454831	0.369	0.094	0	HBC	PHYH
0	0.454357	0.438	0.167	0	HBC	TLR1
0	0.453829	0.302	0.048	0	HBC	ZNF117
0	0.45327	0.331	0.056	0	HBC	CHD7
0	0.45304	0.467	0.185	0	HBC	SENP6
0	0.452657	0.499	0.209	0	HBC	P4HA1
0	0.451518	1	1	0	HBC	MT-ND2
0	0.450119	0.49	0.206	0	HBC	SDCCAG8
0	0.449661	0.79	0.609	0	HBC	TIMP2
0	0.449276	0.63	0.375	0	HBC	TRAM1
0	0.449197	0.569	0.3	0	HBC	RNASE6
0	0.448909	0.703	0.479	0	HBC	TMBIM4
0	0.448823	0.351	0.124	0	HBC	OTUD6B-AS1
0	0.448764	0.348	0.082	0	HBC	PAX8-AS1
0	0.448431	0.42	0.163	0	HBC	CEP350
0	0.447033	0.441	0.179	0	HBC	LPP
0	0.44674	0.337	0.037	0	HBC	LPAR5
0	0.446706	0.7	0.452	0	HBC	LAPTM4A
0	0.445751	0.305	0.065	0	HBC	OLMALINC
0	0.445635	0.336	0.079	0	HBC	VCPIP1
0	0.444975	0.439	0.162	0	HBC	TENT2
0	0.444846	0.322	0.046	0	HBC	TBC1D4
0	0.444513	0.413	0.143	0	HBC	KMT2A
0	0.442872	0.439	0.251	0	HBC	IRS2
0	0.441195	0.281	0.015	0	HBC	SYT1
0	0.441175	0.408	0.117	0	HBC	FGD2
0	0.440394	0.283	0.113	0	HBC	EGR2
0	0.439855	0.345	0.062	0	HBC	SEPTIN11
0	0.438975	0.341	0.073	0	HBC	PIAS2
0	0.438733	0.373	0.079	0	HBC	NISCH
0	0.43826	0.299	0.022	0	HBC	DISP1
0	0.437663	0.6	0.374	0	HBC	VPS13C
0	0.436981	0.409	0.163	0	HBC	H1F0
0	0.436222	0.882	0.735	0	HBC	HSPE1
0	0.435696	0.45	0.223	0	HBC	MIS18BP1
0	0.435003	0.402	0.12	0	HBC	TBC1D9
0	0.434272	0.32	0.061	0	HBC	DAAM1
0	0.433704	0.462	0.189	0	HBC	CTBS
0	0.433664	0.558	0.286	0	HBC	PJA2
0	0.433533	0.304	0.036	0	HBC	TNFRSF11A
0	0.433512	0.423	0.21	0	HBC	Z93930.2
0	0.432751	0.321	0.107	0	HBC	GAS2L3
0	0.432384	1	1	0	HBC	TPT1
0	0.432261	0.333	0.048	0	HBC	ANKS1A
0	0.431969	0.62	0.381	0	HBC	CD4
0	0.431904	0.671	0.458	0	HBC	RSRC2
0	0.431493	0.449	0.2	0	HBC	TPR
0	0.431485	0.416	0.128	0	HBC	RERE
0	0.431176	0.405	0.123	0	HBC	ZNF280D
0	0.431081	0.433	0.148	0	HBC	SNX29
0	0.430951	0.485	0.22	0	HBC	CHD9
0	0.430237	0.412	0.156	0	HBC	SMARCA2
0	0.430145	0.404	0.157	0	HBC	BCAT1
0	0.429525	0.448	0.189	0	HBC	CEBPA
0	0.429178	0.527	0.245	0	HBC	SEC14L1
0	0.426983	0.334	0.051	0	HBC	WDR91
0	0.426488	0.449	0.188	0	HBC	OSBPL11
0	0.425942	0.357	0.081	0	HBC	DIP2B
0	0.425324	0.331	0.057	0	HBC	FMN1
0	0.425297	0.462	0.239	0	HBC	ATP2A2
0	0.425003	0.288	0.031	0	HBC	MLF1
0	0.42495	0.325	0.064	0	HBC	SRGAP3
0	0.424807	0.382	0.113	0	HBC	DSC2
0	0.423263	0.332	0.104	0	HBC	AL450998.2
0	0.423241	0.355	0.09	0	HBC	EPB41L2
0	0.422509	0.666	0.457	0	HBC	CD93
0	0.422479	0.31	0.137	0	HBC	KCNQ1OT1
0	0.422166	0.31	0.034	0	HBC	IGF2BP3
0	0.421097	0.5	0.257	0	HBC	CACYBP
0	0.420786	0.381	0.151	0	HBC	ING1
0	0.420159	0.418	0.155	0	HBC	TOR1AIP2
0	0.420044	0.415	0.154	0	HBC	TMEM173
0	0.419646	0.436	0.17	0	HBC	NECAP2
0	0.41895	0.314	0.051	0	HBC	PER3
0	0.418554	0.311	0.029	0	HBC	ICA1
0	0.418315	0.376	0.114	0	HBC	ARHGAP21
0	0.417736	0.646	0.429	0	HBC	KTN1
0	0.417341	0.453	0.205	0	HBC	TNRC6B
0	0.416908	0.54	0.279	0	HBC	GTF2I
0	0.415289	0.522	0.256	0	HBC	TMED9
0	0.415098	0.288	0.024	0	HBC	LRRC4
0	0.414182	0.967	0.929	0	HBC	GNAS
0	0.413847	0.472	0.221	0	HBC	BPTF
0	0.413345	0.349	0.102	0	HBC	NHLRC3
0	0.413162	0.268	0.088	0	HBC	HIST1H2BG
0	0.412152	0.418	0.2	0	HBC	WDFY2
0	0.412129	0.571	0.345	0	HBC	HSPA9
0	0.411679	0.322	0.043	0	HBC	NCK2
0	0.410733	0.276	0.018	0	HBC	USP9Y
0	0.410201	0.365	0.089	0	HBC	CHID1
0	0.409183	0.491	0.226	0	HBC	DDAH2
0	0.408624	0.538	0.28	0	HBC	MDM4
0	0.406916	0.326	0.086	0	HBC	TRIP11
0	0.4067	0.604	0.362	0	HBC	SERINC1
0	0.406369	0.266	0.013	0	HBC	LGI2
0	0.405086	0.429	0.164	0	HBC	SRGAP2
0	0.404536	0.29	0.046	0	HBC	CCDC170
0	0.404533	0.283	0.019	0	HBC	CTTNBP2
0	0.404269	0.414	0.154	0	HBC	ZNF638
0	0.404074	0.319	0.071	0	HBC	AC020911.2
0	0.402694	0.323	0.062	0	HBC	APPL2
0	0.402507	0.388	0.119	0	HBC	TBC1D12
0	0.401784	0.393	0.147	0	HBC	HDAC9
0	0.400683	0.308	0.112	0	HBC	ANKH
0	0.399939	0.473	0.222	0	HBC	ARID1B
0	0.399849	0.517	0.275	0	HBC	TMEM165
0	0.399438	0.348	0.094	0	HBC	PARP1
0	0.398613	0.394	0.156	0	HBC	CDKN1B
0	0.398464	0.289	0.107	0	HBC	PLK2
0	0.397319	0.327	0.054	0	HBC	RGL2
0	0.395849	0.306	0.048	0	HBC	GIMAP8
0	0.395396	0.424	0.16	0	HBC	ASPH
0	0.394885	0.278	0.017	0	HBC	GRIN2C
0	0.394231	0.28	0.018	0	HBC	GNG12
0	0.393951	0.41	0.157	0	HBC	LBR
0	0.393717	0.37	0.091	0	HBC	KCNQ1
0	0.39327	0.374	0.122	0	HBC	CNTRL
0	0.392808	0.424	0.177	0	HBC	PHF3
0	0.392766	0.44	0.173	0	HBC	ACIN1
0	0.392605	0.329	0.082	0	HBC	ROCK2
0	0.392317	0.394	0.138	0	HBC	MILR1
0	0.391452	0.408	0.162	0	HBC	PCMTD1
0	0.390306	0.519	0.303	0	HBC	RPN2
0	0.389687	0.401	0.148	0	HBC	GATAD1
0	0.388528	0.367	0.1	0	HBC	TNRC18
0	0.388104	0.286	0.086	0	HBC	CDKN1C
0	0.387516	0.567	0.334	0	HBC	PRKAR1A
0	0.387459	0.403	0.135	0	HBC	FLI1
0	0.387017	0.361	0.125	0	HBC	IRF2BPL
0	0.386863	0.252	0.018	0	HBC	ITM2C
0	0.386147	0.425	0.162	0	HBC	RBM6
0	0.385865	0.271	0.047	0	HBC	PRKCA
0	0.385812	0.363	0.149	0	HBC	SNHG1
0	0.38529	0.759	0.59	0	HBC	CAPZB
0	0.384877	0.303	0.077	0	HBC	CCNG2
0	0.384756	0.364	0.103	0	HBC	CCNL2
0	0.384651	0.466	0.223	0	HBC	U2SURP
0	0.384166	0.278	0.022	0	HBC	CNRIP1
0	0.383936	0.285	0.027	0	HBC	SHMT1
0	0.383793	0.322	0.074	0	HBC	RAPGEF6
0	0.382739	0.291	0.041	0	HBC	EPHX1
0	0.382633	0.276	0.024	0	HBC	SKP2
0	0.38243	0.33	0.075	0	HBC	SRGAP2C
0	0.382217	0.411	0.167	0	HBC	CCDC47
0	0.381693	0.516	0.269	0	HBC	GAA
0	0.380917	0.491	0.237	0	HBC	GCA
0	0.379725	0.451	0.219	0	HBC	PPP1R12A
0	0.37825	0.335	0.086	0	HBC	SPIN1
0	0.377314	0.49	0.25	0	HBC	KLF3
0	0.376644	0.457	0.222	0	HBC	MRPL18
0	0.376584	0.688	0.462	0	HBC	PLEKHO1
0	0.376336	0.381	0.138	0	HBC	MESD
0	0.376201	0.405	0.154	0	HBC	EPN1
0	0.375586	0.378	0.133	0	HBC	RBM26
0	0.375577	0.437	0.178	0	HBC	INPP5D
0	0.374707	0.735	0.531	0	HBC	CIRBP
0	0.374591	0.279	0.037	0	HBC	RHOBTB3
0	0.37388	0.33	0.076	0	HBC	DISC1
0	0.373699	0.395	0.16	0	HBC	CALU
0	0.372221	0.409	0.169	0	HBC	FGD5-AS1
0	0.371627	0.448	0.206	0	HBC	RAB14
0	0.371441	0.431	0.221	0	HBC	TRIM38
0	0.371029	0.426	0.206	0	HBC	FAM91A1
0	0.370437	0.539	0.288	0	HBC	SH2B3
0	0.369478	0.362	0.119	0	HBC	UPF2
0	0.368928	0.361	0.134	0	HBC	SEL1L
0	0.36853	0.3	0.082	0	HBC	SEPHS2
0	0.368434	0.661	0.449	0	HBC	MEF2A
0	0.368351	0.387	0.141	0	HBC	VPS36
0	0.368345	0.352	0.142	0	HBC	DIPK2A
0	0.368208	0.488	0.253	0	HBC	SYK
0	0.367109	0.257	0.014	0	HBC	GIPC2
0	0.366115	0.283	0.044	0	HBC	MGAT5
0	0.365623	0.302	0.062	0	HBC	C20orf194
0	0.365423	0.326	0.081	0	HBC	NFE2L1
0	0.365253	0.425	0.186	0	HBC	STX16
0	0.364497	0.414	0.173	0	HBC	ADCY7
0	0.363459	0.347	0.104	0	HBC	RSBN1L
0	0.363412	0.313	0.068	0	HBC	HERC2
0	0.363331	0.291	0.051	0	HBC	SGPP1
0	0.363146	0.519	0.296	0	HBC	SRSF10
0	0.363018	0.296	0.058	0	HBC	SDC3
0	0.361769	0.315	0.101	0	HBC	LRRC58
0	0.361717	0.447	0.228	0	HBC	POLR2A
0	0.361147	0.572	0.349	0	HBC	MAN2B1
0	0.361126	0.466	0.245	0	HBC	CAT
0	0.360444	0.272	0.026	0	HBC	MYO7A
0	0.36019	0.37	0.131	0	HBC	MLXIP
0	0.359887	0.307	0.086	0	HBC	OFD1
0	0.359327	0.387	0.172	0	HBC	SLC11A2
0	0.358933	0.327	0.084	0	HBC	RNF216
0	0.3589	0.254	0.019	0	HBC	KANK2
0	0.358708	0.539	0.344	0	HBC	PDIA6
0	0.358602	0.337	0.109	0	HBC	TOB2
0	0.35857	0.301	0.074	0	HBC	BAG5
0	0.358178	0.391	0.181	0	HBC	CREBRF
0	0.357418	0.324	0.089	0	HBC	SNX13
0	0.356955	0.482	0.277	0	HBC	PPIG
0	0.355599	0.415	0.175	0	HBC	NPTN
0	0.355055	0.462	0.23	0	HBC	DEGS1
0	0.354515	0.378	0.134	0	HBC	SIPA1
0	0.354432	0.34	0.105	0	HBC	RAP2A
0	0.354106	0.317	0.078	0	HBC	TSPAN33
0	0.353866	0.449	0.214	0	HBC	RCSD1
0	0.353262	0.441	0.212	0	HBC	CTNND1
0	0.353225	0.343	0.119	0	HBC	HERC4
0	0.352985	0.472	0.235	0	HBC	SRSF6
0	0.352862	0.489	0.289	0	HBC	MGAT4A
0	0.352745	0.39	0.161	0	HBC	OGA
0	0.352549	0.306	0.094	0	HBC	PURA
0	0.35236	0.321	0.089	0	HBC	SENP7
0	0.351772	0.272	0.048	0	HBC	NPHP3
0	0.351655	0.316	0.083	0	HBC	YTHDC2
0	0.351034	0.29	0.083	0	HBC	SESN3
0	0.350921	0.261	0.026	0	HBC	MAN1C1
0	0.349962	0.303	0.064	0	HBC	MMP14
0	0.349495	0.495	0.269	0	HBC	DRAM2
0	0.348732	0.368	0.138	0	HBC	GIMAP1
0	0.348197	0.56	0.332	0	HBC	HNRNPF
0	0.348015	0.281	0.06	0	HBC	EPAS1
0	0.347334	0.4	0.175	0	HBC	NEMF
0	0.347168	0.346	0.108	0	HBC	TRPM2
0	0.346843	0.384	0.141	0	HBC	DGKZ
0	0.346639	0.378	0.162	0	HBC	PI4K2A
0	0.346387	0.403	0.213	0	HBC	TOB1
0	0.3463	0.517	0.294	0	HBC	TMEM14C
0	0.345253	0.405	0.182	0	HBC	CREBL2
0	0.344816	0.382	0.186	0	HBC	PDIA4
0	0.344774	0.486	0.279	0	HBC	HNRNPUL1
0	0.344487	0.267	0.064	0	HBC	HLX
0	0.344316	0.416	0.183	0	HBC	LYL1
0	0.344114	0.39	0.176	0	HBC	APPL1
0	0.343967	0.321	0.106	0	HBC	ZNF518A
0	0.343916	0.272	0.047	0	HBC	PON2
0	0.343058	0.364	0.144	0	HBC	DNAJB14
0	0.342192	0.266	0.055	0	HBC	TP53INP1
0	0.341061	0.382	0.154	0	HBC	TMEM35B
0	0.341022	0.401	0.195	0	HBC	TRPS1
0	0.340684	0.517	0.297	0	HBC	OS9
0	0.340399	0.294	0.08	0	HBC	APC
0	0.340172	0.335	0.111	0	HBC	PAXBP1
0	0.33975	0.453	0.249	0	HBC	NIPBL
0	0.339711	0.437	0.216	0	HBC	XPO1
0	0.339672	0.347	0.116	0	HBC	MSL1
0	0.339139	0.304	0.088	0	HBC	ZNF148
0	0.339134	0.277	0.047	0	HBC	ZMYND11
0	0.338761	0.291	0.091	0	HBC	SIRT1
0	0.338243	0.466	0.24	0	HBC	NUCB1
0	0.337795	0.356	0.133	0	HBC	SETD2
0	0.337732	0.516	0.284	0	HBC	DENND3
0	0.337541	0.322	0.103	0	HBC	VPS53
0	0.337506	0.291	0.065	0	HBC	AKAP10
0	0.337482	0.309	0.085	0	HBC	CEPT1
0	0.33697	0.271	0.067	0	HBC	TNFSF9
0	0.33676	0.355	0.14	0	HBC	LMAN1
0	0.336708	0.516	0.301	0	HBC	ACAP2
0	0.335473	0.292	0.063	0	HBC	NRROS
0	0.335411	0.339	0.134	0	HBC	FKBP4
0	0.335014	0.396	0.185	0	HBC	PBRM1
0	0.33458	0.39	0.188	0	HBC	UGP2
0	0.334362	0.499	0.291	0	HBC	EIF3D
0	0.334059	0.344	0.147	0	HBC	RSF1
0	0.333859	0.434	0.197	0	HBC	EVL
0	0.333813	0.538	0.344	0	HBC	MAML2
0	0.333697	0.341	0.118	0	HBC	PHKB
0	0.333017	0.376	0.145	0	HBC	CYBC1
0	0.332458	0.335	0.113	0	HBC	TSPAN3
0	0.332406	0.474	0.262	0	HBC	SLTM
0	0.332122	0.355	0.151	0	HBC	KIDINS220
0	0.331825	0.423	0.223	0	HBC	TTC3
0	0.331356	0.362	0.147	0	HBC	ZNF330
0	0.33105	0.395	0.177	0	HBC	NAGA
0	0.330996	0.317	0.116	0	HBC	ZNF292
0	0.330995	0.404	0.198	0	HBC	SFT2D2
0	0.330582	0.313	0.1	0	HBC	RAPH1
0	0.330548	0.3	0.076	0	HBC	TMC8
0	0.330317	0.262	0.055	0	HBC	SHPRH
0	0.329917	0.351	0.131	0	HBC	TMC6
0	0.329645	0.272	0.082	0	HBC	GPR155
0	0.329169	0.577	0.355	0	HBC	DPP7
0	0.328625	0.29	0.077	0	HBC	NOL8
0	0.328511	0.304	0.088	0	HBC	NSL1
0	0.328445	0.565	0.366	0	HBC	TLN1
0	0.32819	0.324	0.107	0	HBC	TBC1D2B
0	0.328118	0.325	0.104	0	HBC	TPCN1
0	0.327523	0.322	0.113	0	HBC	NOP56
0	0.327299	0.307	0.118	0	HBC	CGAS
0	0.327237	0.297	0.095	0	HBC	ERV3-1
0	0.326256	0.295	0.078	0	HBC	LARP4
0	0.325877	0.309	0.135	0	HBC	ODC1
0	0.325737	0.393	0.188	0	HBC	PTAFR
0	0.325327	0.307	0.084	0	HBC	SYNRG
0	0.325032	0.335	0.134	0	HBC	KDM5A
0	0.324936	0.333	0.148	0	HBC	ABCE1
0	0.324909	0.616	0.429	0	HBC	LAMP2
0	0.324865	0.385	0.173	0	HBC	ZNF644
0	0.32466	0.279	0.068	0	HBC	CCDC14
0	0.324602	0.254	0.041	0	HBC	RALGPS2
0	0.324602	0.562	0.338	0	HBC	NAGK
0	0.324326	0.502	0.275	0	HBC	EHD4
0	0.324009	0.433	0.205	0	HBC	TMEM259
0	0.323998	0.344	0.13	0	HBC	TNRC6A
0	0.323523	0.294	0.084	0	HBC	ARAP2
0	0.323514	0.282	0.061	0	HBC	RUBCNL
0	0.323319	0.285	0.104	0	HBC	RHOU
0	0.322843	0.567	0.366	0	HBC	TRA2A
0	0.322284	0.503	0.295	0	HBC	CEP170
0	0.322224	0.332	0.119	0	HBC	ZNF24
0	0.321978	0.415	0.213	0	HBC	SREK1
0	0.321937	0.281	0.067	0	HBC	STX2
0	0.321412	0.346	0.125	0	HBC	TOR1AIP1
0	0.321329	0.603	0.41	0	HBC	RAB5C
0	0.321131	0.254	0.043	0	HBC	GIMAP6
0	0.320979	0.464	0.266	0	HBC	DDX46
0	0.320926	0.352	0.144	0	HBC	EFCAB14
0	0.319814	0.347	0.126	0	HBC	VAV1
0	0.319443	0.382	0.159	0	HBC	GRAMD1A
0	0.319081	0.36	0.159	0	HBC	PTPRJ
0	0.318965	0.391	0.19	0	HBC	TAOK1
0	0.318965	0.268	0.096	0	HBC	AC008875.3
0	0.318598	0.295	0.082	0	HBC	MERTK
0	0.318346	0.527	0.331	0	HBC	UBXN4
0	0.31778	0.412	0.21	0	HBC	PSMA3-AS1
0	0.317559	0.464	0.278	0	HBC	SBDS
0	0.317477	0.448	0.229	0	HBC	ITGAM
0	0.317151	0.318	0.11	0	HBC	GTF2A1
0	0.317035	0.52	0.307	0	HBC	TBXAS1
0	0.31686	0.304	0.091	0	HBC	APMAP
0	0.316834	0.407	0.208	0	HBC	TMEM30A
0	0.316535	0.42	0.201	0	HBC	PUM1
0	0.316193	0.311	0.093	0	HBC	IKBKB
0	0.315984	0.337	0.115	0	HBC	OSBPL9
0	0.315598	0.52	0.313	0	HBC	OSTF1
0	0.314874	0.306	0.094	0	HBC	JKAMP
0	0.314847	0.486	0.286	0	HBC	WDR26
0	0.314035	0.41	0.196	0	HBC	TMED7
0	0.313878	0.371	0.165	0	HBC	SRSF1
0	0.313716	0.564	0.341	0	HBC	NRIP1
0	0.313232	0.428	0.216	0	HBC	SNAP23
0	0.313221	0.442	0.241	0	HBC	PRMT2
0	0.31308	0.366	0.179	0	HBC	SUGT1
0	0.312751	0.297	0.115	0	HBC	MTHFR
0	0.312014	0.667	0.471	0	HBC	ARL6IP1
0	0.31176	0.374	0.157	0	HBC	KIAA0930
0	0.311677	0.39	0.196	0	HBC	ZMYM2
0	0.311483	0.381	0.182	0	HBC	SPEN
0	0.311379	0.279	0.084	0	HBC	KCNK6
0	0.310778	0.307	0.125	0	HBC	EPM2AIP1
0	0.310636	0.252	0.043	0	HBC	ABCD4
0	0.310575	0.285	0.071	0	HBC	YTHDF1
0	0.310335	0.308	0.107	0	HBC	RABEP1
0	0.309134	0.429	0.239	0	HBC	RAD23A
0	0.30897	0.288	0.098	0	HBC	SMC3
0	0.308742	0.337	0.125	0	HBC	PUM2
0	0.308449	0.305	0.101	0	HBC	KIAA2026
0	0.308044	0.363	0.153	0	HBC	PPP3R1
0	0.30781	0.337	0.126	0	HBC	NSD1
0	0.307379	0.329	0.116	0	HBC	SLC39A1
0	0.30708	0.295	0.103	0	HBC	EVI5
0	0.306903	0.475	0.26	0	HBC	ISCU
0	0.306736	0.326	0.115	0	HBC	PRRC2B
0	0.306517	0.498	0.289	0	HBC	SIRPA
0	0.306025	0.274	0.072	0	HBC	TM7SF3
0	0.30564	0.381	0.177	0	HBC	MXD4
0	0.305388	0.767	0.573	0	HBC	IFITM2
0	0.305209	0.343	0.159	0	HBC	LINC01094
0	0.305155	0.319	0.108	0	HBC	GPR137B
0	0.304913	0.27	0.076	0	HBC	FEM1B
0	0.30459	0.273	0.075	0	HBC	CYBRD1
0	0.30389	0.422	0.221	0	HBC	ASAP1
0	0.303829	0.256	0.078	0	HBC	CBX4
0	0.303788	0.343	0.156	0	HBC	TMF1
0	0.303579	0.269	0.076	0	HBC	C5orf24
0	0.303446	0.285	0.084	0	HBC	REV1
0	0.303397	0.271	0.071	0	HBC	ANKFY1
0	0.303143	0.347	0.146	0	HBC	GARS-DT
0	0.302701	0.284	0.08	0	HBC	CLN6
0	0.302398	0.431	0.226	0	HBC	FNBP4
0	0.302158	0.407	0.223	0	HBC	MYCBP2
0	0.301629	0.357	0.157	0	HBC	CDK12
0	0.301337	0.358	0.177	0	HBC	G3BP1
0	0.301306	0.401	0.202	0	HBC	FGFR1OP2
0	0.301217	0.361	0.163	0	HBC	DIAPH2
0	0.301215	0.313	0.113	0	HBC	GAPVD1
0	0.301071	0.317	0.129	0	HBC	CENPC
0	0.300932	0.314	0.102	0	HBC	GON4L
0	0.300656	0.294	0.096	0	HBC	PHF14
0	0.30064	0.287	0.088	0	HBC	BAZ1B
0	0.300631	0.279	0.073	0	HBC	SSBP2
0	0.300602	0.412	0.236	0	HBC	DDX18
0	0.299701	0.491	0.289	0	HBC	ZFYVE16
0	0.299579	0.337	0.133	0	HBC	SAFB2
0	0.298405	0.361	0.157	0	HBC	NAA20
0	0.297576	0.34	0.161	0	HBC	ATXN7L3B
0	0.297169	0.405	0.221	0	HBC	SPPL2A
0	0.296683	0.367	0.17	0	HBC	DUSP3
0	0.295383	0.387	0.198	0	HBC	CMTM3
0	0.295317	0.255	0.057	0	HBC	SLC45A4
0	0.295113	0.332	0.155	0	HBC	SLC25A36
0	0.294346	0.409	0.204	0	HBC	LMO2
0	0.294089	0.268	0.074	0	HBC	SRFBP1
0	0.293916	0.397	0.192	0	HBC	CARD8
0	0.293729	0.295	0.104	0	HBC	CD2AP
0	0.293566	0.369	0.183	0	HBC	LMO4
0	0.293385	0.337	0.135	0	HBC	DHRS3
0	0.29304	0.364	0.172	0	HBC	PPP3CA
0	0.293034	0.284	0.091	0	HBC	ATXN2
0	0.292429	0.456	0.266	0	HBC	GNAI3
0	0.29211	0.301	0.104	0	HBC	TK2
0	0.292089	0.268	0.079	0	HBC	ZNF703
0	0.29151	0.328	0.131	0	HBC	LONP2
0	0.291283	0.259	0.083	0	HBC	ESF1
0	0.290964	0.285	0.094	0	HBC	GIGYF2
0	0.29091	0.292	0.089	0	HBC	ACP2
0	0.290828	0.279	0.087	0	HBC	C1GALT1
0	0.290727	0.315	0.12	0	HBC	CDK13
0	0.290186	0.285	0.09	0	HBC	AC012368.1
0	0.29006	0.261	0.066	0	HBC	EI24
0	0.290039	0.364	0.174	0	HBC	TBL1XR1
0	0.289924	0.299	0.107	0	HBC	POGZ
0	0.289808	0.373	0.184	0	HBC	PEPD
0	0.289418	0.344	0.14	0	HBC	SELPLG
0	0.289306	0.33	0.137	0	HBC	LGALS8
0	0.288236	0.36	0.157	0	HBC	VEGFB
0	0.288201	0.325	0.119	0	HBC	DENND4B
0	0.287969	0.48	0.282	0	HBC	NXF1
0	0.287836	0.264	0.07	0	HBC	DCAF12
0	0.287652	0.3	0.109	0	HBC	DELE1
0	0.287607	0.41	0.212	0	HBC	RHBDF2
0	0.287349	0.323	0.134	0	HBC	PPIP5K2
0	0.286822	0.264	0.087	0	HBC	SMPDL3A
0	0.286675	0.313	0.121	0	HBC	ST3GAL5
0	0.286274	0.253	0.068	0	HBC	SLF2
0	0.286047	0.316	0.115	0	HBC	IRF3
0	0.285969	0.306	0.13	0	HBC	CCDC82
0	0.285455	0.45	0.264	0	HBC	LEPROT
0	0.285268	0.341	0.165	0	HBC	SREK1IP1
0	0.284862	0.475	0.289	0	HBC	SCARB2
0	0.284837	0.327	0.128	0	HBC	ANKRD13D
0	0.28456	0.322	0.131	0	HBC	AHSA1
0	0.28391	0.417	0.236	0	HBC	SMARCA5
0	0.283599	0.299	0.127	0	HBC	SLC39A10
0	0.282942	0.275	0.083	0	HBC	RASA2
0	0.282651	0.484	0.279	0	HBC	DDX39B
0	0.282632	0.253	0.058	0	HBC	ANKRD9
0	0.28257	0.28	0.12	0	HBC	SIAH2
0	0.282567	0.301	0.119	0	HBC	PIK3CG
0	0.282558	0.27	0.089	0	HBC	KMT5A
0	0.282532	0.359	0.164	0	HBC	LMBRD1
0	0.282019	0.317	0.139	0	HBC	NR1D2
0	0.281517	0.372	0.175	0	HBC	ELF2
0	0.281405	0.289	0.12	0	HBC	SETDB2
0	0.281229	0.352	0.166	0	HBC	TMEM70
0	0.280907	0.447	0.254	0	HBC	CNDP2
0	0.280902	0.277	0.088	0	HBC	PIKFYVE
0	0.28075	0.384	0.213	0	HBC	RALBP1
0	0.280742	0.321	0.135	0	HBC	GNPDA1
0	0.280675	0.277	0.092	0	HBC	CCDC91
0	0.280521	0.285	0.088	0	HBC	CRYL1
0	0.280496	0.285	0.092	0	HBC	SLC12A9
0	0.280448	0.267	0.08	0	HBC	ICE2
0	0.27936	0.384	0.198	0	HBC	DHX36
0	0.279134	0.283	0.133	0	HBC	CXorf21
0	0.279109	0.301	0.112	0	HBC	PRDX2
0	0.278744	0.29	0.117	0	HBC	RIF1
0	0.278387	0.389	0.216	0	HBC	PDCD4
0	0.278264	0.268	0.091	0	HBC	CWF19L2
0	0.277911	0.367	0.187	0	HBC	USP8
0	0.27751	0.388	0.199	0	HBC	FKBP15
0	0.277366	0.339	0.156	0	HBC	ADI1
0	0.277285	0.41	0.222	0	HBC	THRAP3
0	0.276878	0.327	0.147	0	HBC	YIPF4
0	0.276758	0.322	0.156	0	HBC	ZC3H13
0	0.276596	0.358	0.163	0	HBC	CD33
0	0.275978	0.292	0.104	0	HBC	NBR1
0	0.275863	0.303	0.134	0	HBC	GOLIM4
0	0.275502	0.344	0.155	0	HBC	MAP3K1
0	0.275453	0.336	0.158	0	HBC	CCPG1
0	0.275065	0.386	0.191	0	HBC	TIAL1
0	0.274362	0.277	0.093	0	HBC	LUZP1
0	0.273971	0.374	0.193	0	HBC	FAR1
0	0.273582	0.266	0.078	0	HBC	AMDHD2
0	0.272933	0.398	0.202	0	HBC	TPD52L2
0	0.272185	0.297	0.11	0	HBC	ANKRD17
0	0.271199	0.313	0.153	0	HBC	ITPRIPL2
0	0.27117	0.258	0.085	0	HBC	PRKACB
0	0.271151	0.364	0.179	0	HBC	TPP2
0	0.27082	0.261	0.077	0	HBC	ALDH9A1
0	0.270226	0.42	0.243	0	HBC	MGST2
0	0.269331	0.318	0.134	0	HBC	ZNRF2
0	0.269087	0.304	0.122	0	HBC	CREB3L2
0	0.268741	0.305	0.124	0	HBC	TBC1D15
0	0.268646	0.337	0.178	0	HBC	LARP7
0	0.268094	0.339	0.15	0	HBC	MAP3K11
0	0.268078	0.349	0.165	0	HBC	JAK2
0	0.268025	0.32	0.144	0	HBC	MIA3
0	0.268024	0.318	0.136	0	HBC	DOCK11
0	0.26797	0.338	0.161	0	HBC	CDC5L
0	0.266977	0.386	0.198	0	HBC	EP300
0	0.266815	0.294	0.119	0	HBC	SLC38A6
0	0.266292	0.358	0.176	0	HBC	TMEM9B
0	0.266182	0.309	0.134	0	HBC	CORO7
0	0.265873	0.319	0.142	0	HBC	ZBTB1
0	0.265665	0.273	0.095	0	HBC	CRK
0	0.265065	0.379	0.205	0	HBC	MRPL14
0	0.264267	0.417	0.231	0	HBC	ARID1A
0	0.26423	0.292	0.107	0	HBC	SLC12A7
0	0.264001	0.261	0.093	0	HBC	MCUR1
0	0.263359	0.381	0.193	0	HBC	RBM5
0	0.262384	0.376	0.197	0	HBC	RABGAP1L
0	0.26234	0.25	0.081	0	HBC	CREBZF
0	0.26226	0.306	0.129	0	HBC	MOB1B
0	0.262205	0.301	0.123	0	HBC	MYSM1
0	0.262063	0.304	0.134	0	HBC	TLNRD1
0	0.2615	0.265	0.094	0	HBC	CYP20A1
0	0.261353	0.266	0.093	0	HBC	ERLEC1
0	0.261011	0.388	0.208	0	HBC	VCP
0	0.260676	0.288	0.117	0	HBC	CLN5
0	0.260422	0.28	0.098	0	HBC	CNOT4
0	0.260353	0.277	0.101	0	HBC	STAG1
0	0.260206	0.286	0.122	0	HBC	TUT4
0	0.259616	0.294	0.14	0	HBC	ILF3-DT
0	0.259616	0.308	0.141	0	HBC	CEBPZ
0	0.259397	0.288	0.121	0	HBC	MKLN1
0	0.259282	0.3	0.119	0	HBC	TTC17
0	0.258601	0.299	0.122	0	HBC	RPL7L1
0	0.25824	0.299	0.122	0	HBC	SPTLC2
0	0.257859	0.313	0.139	0	HBC	GIT2
0	0.257406	0.26	0.085	0	HBC	RELL1
0	0.25668	0.285	0.109	0	HBC	KATNBL1
0	0.256189	0.25	0.087	0	HBC	TCEAL3
0	0.256057	0.348	0.158	0	HBC	ARHGEF1
0	0.255914	0.269	0.105	0	HBC	CREB1
0	0.255797	0.319	0.138	0	HBC	SUMF2
0	0.255691	0.381	0.21	0	HBC	NCOR1
0	0.255616	0.312	0.142	0	HBC	CACUL1
0	0.255533	0.369	0.181	0	HBC	ARAP1
0	0.255253	0.253	0.084	0	HBC	CCDC18-AS1
0	0.255199	0.281	0.109	0	HBC	SMC5
0	0.25512	0.386	0.2	0	HBC	WBP2
0	0.254763	0.319	0.152	0	HBC	EFR3A
0	0.254683	0.282	0.114	0	HBC	PIK3C2A
0	0.254001	0.258	0.086	0	HBC	RASA1
0	0.253266	0.283	0.133	0	HBC	UPF3A
0	0.253187	0.25	0.09	0	HBC	RAD50
0	0.252996	0.294	0.125	0	HBC	LPIN2
0	0.252745	0.317	0.143	0	HBC	RBM33
0	0.252692	0.308	0.129	0	HBC	TPST2
0	0.252661	0.334	0.161	0	HBC	WAPL
0	0.25265	0.315	0.142	0	HBC	YTHDF2
0	0.252464	0.315	0.159	0	HBC	UGCG
0	0.252292	0.298	0.122	0	HBC	POLK
0	0.251996	0.337	0.162	0	HBC	IRF2
0	0.251611	0.328	0.153	0	HBC	IRF9
0	0.251459	0.314	0.148	0	HBC	DYNLL2
0	0.250604	0.254	0.093	0	HBC	PSIP1
0	0.250495	0.291	0.12	0	HBC	EXOC1
0	0.250349	0.334	0.16	0	HBC	LARP1
0	0.250008	0.376	0.201	0	HBC	APH1A
4.26e-307	0.265224	0.358	0.195	1.03e-302	HBC	DICER1
1.43e-303	0.294768	0.48	0.3	3.46e-299	HBC	SSB
2.99e-302	0.302456	0.609	0.425	7.24e-298	HBC	CAPZA2
1.15e-300	0.285056	0.42	0.242	2.79e-296	HBC	HIST1H4C
4.07e-300	0.292318	0.438	0.26	9.86e-296	HBC	SNHG9
7.57e-298	0.28115	0.423	0.252	1.83e-293	HBC	IFNAR1
1.59e-297	0.254896	0.319	0.166	3.85e-293	HBC	ARMCX3
4.37e-297	0.349142	0.699	0.534	1.06e-292	HBC	LY96
5.79e-297	0.310286	0.375	0.211	1.4e-292	HBC	GPATCH2L
5.16e-296	0.254156	0.341	0.184	1.25e-291	HBC	RDX
5.09e-289	0.305092	0.852	0.721	1.23e-284	HBC	IFITM3
1.77e-288	0.296508	0.538	0.357	4.3e-284	HBC	ROCK1
1.38e-287	0.290771	0.435	0.266	3.34e-283	HBC	AIMP1
2.08e-287	0.255753	0.44	0.266	5.05e-283	HBC	SYNCRIP
2.02e-285	0.710575	0.718	0.659	4.9e-281	HBC	NR4A2
2.31e-285	0.26811	0.43	0.26	5.59e-281	HBC	HOOK3
1.48e-283	0.312895	0.537	0.361	3.59e-279	HBC	TAF1D
4.01e-282	0.297043	0.402	0.24	9.73e-278	HBC	EIF5B
1.1e-279	0.379652	0.88	0.816	2.66e-275	HBC	HCST
9.43e-277	0.283865	0.395	0.233	2.29e-272	HBC	TUT7
6.78e-275	0.279135	1	1	1.64e-270	HBC	MT-CO1
2.85e-271	0.265973	0.456	0.286	6.9e-267	HBC	YY1
1.45e-270	0.259342	0.436	0.268	3.51e-266	HBC	DDX6
2.09e-270	0.274808	0.601	0.416	5.08e-266	HBC	RBM47
4.37e-270	0.255282	0.397	0.234	1.06e-265	HBC	MKNK2
5.7e-268	0.279371	0.487	0.316	1.38e-263	HBC	PRPF40A
6.73e-267	0.2529	0.546	0.361	1.63e-262	HBC	PRNP
3.69e-266	0.269101	0.462	0.292	8.95e-262	HBC	SHTN1
2.17e-262	0.285296	0.301	0.161	5.26e-258	HBC	AC104695.4
1.93e-258	0.259038	0.509	0.335	4.67e-254	HBC	CD46
4.01e-257	0.297269	0.742	0.591	9.71e-253	HBC	PRRC2C
1.39e-256	0.422911	0.515	0.359	3.36e-252	HBC	WDR74
2.6e-255	0.287941	0.685	0.525	6.29e-251	HBC	SARAF
6.88e-253	0.514269	0.738	0.625	1.67e-248	HBC	SLC38A2
2.42e-252	0.378955	0.558	0.394	5.86e-248	HBC	GLS
6.67e-251	0.25942	0.484	0.317	1.62e-246	HBC	TM9SF3
3.97e-247	0.254184	0.52	0.35	9.63e-243	HBC	PTTG1IP
2.29e-245	0.308544	0.738	0.598	5.55e-241	HBC	CD302
7.96e-244	0.407509	0.715	0.556	1.93e-239	HBC	EIF4A3
4.38e-242	0.276571	0.571	0.406	1.06e-237	HBC	TMEM59
1.82e-241	0.259525	0.514	0.348	4.41e-237	HBC	SP100
4.14e-240	0.271192	0.495	0.33	1e-235	HBC	TMED5
7.36e-239	0.262763	0.352	0.208	1.79e-234	HBC	EIF2AK2
3.12e-236	0.320485	0.742	0.614	7.56e-232	HBC	CANX
8.06e-236	0.293875	0.656	0.502	1.95e-231	HBC	ATP6AP2
2.06e-235	0.305123	0.621	0.46	5e-231	HBC	CCDC88A
2.18e-234	0.256878	0.421	0.265	5.27e-230	HBC	MT-ND6
5.55e-234	0.295615	0.631	0.475	1.35e-229	HBC	SEC62
6.54e-225	0.271547	0.266	0.142	1.59e-220	HBC	GABPB1-AS1
9.3e-224	0.253694	0.277	0.148	2.25e-219	HBC	TSC22D1
4.82e-213	0.273789	0.61	0.457	1.17e-208	HBC	MTDH
1.45e-205	0.276661	0.913	0.879	3.51e-201	HBC	CD68
6.7e-199	0.33274	0.868	0.819	1.62e-194	HBC	SRSF3
5.36e-187	0.255746	0.719	0.58	1.3e-182	HBC	PTGES3
1.92e-184	0.533503	0.877	0.891	4.64e-180	HBC	AC020916.1
9.96e-183	0.408884	0.478	0.342	2.41e-178	HBC	ARL4C
3.56e-181	0.266587	0.479	0.335	8.64e-177	HBC	BCAS2
1.87e-180	0.286069	0.703	0.577	4.52e-176	HBC	CDV3
2.68e-177	0.584091	0.683	0.575	6.5e-173	HBC	DUSP6
3.82e-177	0.378704	0.452	0.318	9.26e-173	HBC	RBBP6
2.65e-176	0.26747	0.407	0.27	6.41e-172	HBC	ZC3HAV1
1.15e-172	0.259722	0.418	0.289	2.79e-168	HBC	NANS
1.7e-168	0.297782	0.382	0.253	4.13e-164	HBC	ADM
5.89e-166	0.253633	0.432	0.3	1.43e-161	HBC	CCNH
3.22e-159	0.259204	0.746	0.631	7.8e-155	HBC	PDIA3
1.45e-147	0.26335	0.556	0.42	3.51e-143	HBC	PARP14
8.86e-135	0.333667	0.503	0.386	2.15e-130	HBC	AL021155.5
1.85e-130	0.501597	0.64	0.551	4.48e-126	HBC	HBEGF
7.47e-120	0.402676	0.594	0.509	1.81e-115	HBC	LINC-PINT
6.02e-115	0.256901	0.419	0.314	1.46e-110	HBC	XAF1
4.69e-113	0.325759	0.316	0.216	1.14e-108	HBC	MDM2
9.58e-102	0.385787	0.733	0.672	2.32e-97	HBC	SKP1
5.4e-90	0.390325	0.748	0.713	1.31e-85	HBC	MAP1LC3B
4.2e-73	0.285994	0.998	0.999	1.02e-68	HBC	NEAT1
3.89e-65	0.297544	0.825	0.79	9.44e-61	HBC	SQSTM1
2.69e-55	0.327122	0.895	0.945	6.53e-51	HBC	NFKBIZ
3.73e-51	0.328591	0.682	0.661	9.03e-47	HBC	FCGR3A
1.41e-31	0.350431	0.973	0.978	3.41e-27	HBC	MTRNR2L12
3.15e-30	0.274061	0.896	0.894	7.63e-26	HBC	GLUL
3.76e-22	0.272836	0.787	0.777	9.12e-18	HBC	DNAJB6
0	3.08161	0.996	0.842	0	PAMM1b	S100A9
0	3.01985	0.993	0.569	0	PAMM1b	S100A8
0	2.20831	0.837	0.171	0	PAMM1b	S100A12
0	1.96954	0.413	0.086	0	PAMM1b	SERPINB2
0	1.77349	0.449	0.108	0	PAMM1b	THBS1
0	1.76737	0.968	0.427	0	PAMM1b	FCN1
0	1.75301	0.837	0.241	0	PAMM1b	VCAN
0	1.70675	1	0.765	0	PAMM1b	LYZ
0	1.32491	0.939	0.591	0	PAMM1b	TIMP1
0	1.20443	0.997	0.973	0	PAMM1b	CXCL8
0	1.16181	1	0.728	0	PAMM1b	S100A4
0	1.16091	0.869	0.459	0	PAMM1b	AC020656.1
0	1.15844	0.83	0.444	0	PAMM1b	CRIP1
0	1.12405	0.831	0.488	0	PAMM1b	CD55
0	1.10925	0.905	0.539	0	PAMM1b	EREG
0	1.07491	1	0.973	0	PAMM1b	CTSS
0	1.06102	0.698	0.312	0	PAMM1b	APOBEC3A
0	1.06067	1	0.699	0	PAMM1b	S100A6
0	1.0402	0.769	0.359	0	PAMM1b	ITGAX
0	0.991854	0.804	0.488	0	PAMM1b	TKT
0	0.986927	0.84	0.593	0	PAMM1b	ATP2B1
0	0.982504	0.985	0.752	0	PAMM1b	IL1B
0	0.974137	0.792	0.384	0	PAMM1b	CSTA
0	0.965686	0.94	0.72	0	PAMM1b	ATP2B1-AS1
0	0.957525	0.91	0.624	0	PAMM1b	SLC2A3
0	0.946263	0.675	0.258	0	PAMM1b	CD300E
0	0.93331	0.748	0.579	0	PAMM1b	H1FX
0	0.933091	0.744	0.362	0	PAMM1b	TREM1
0	0.929148	0.889	0.579	0	PAMM1b	GPCPD1
0	0.918568	0.784	0.445	0	PAMM1b	EHD1
0	0.90464	0.699	0.398	0	PAMM1b	ACSL1
0	0.893981	0.62	0.289	0	PAMM1b	LUCAT1
0	0.884634	0.787	0.423	0	PAMM1b	CD52
0	0.883912	0.748	0.426	0	PAMM1b	SLC25A37
0	0.873799	0.607	0.23	0	PAMM1b	LGALS2
0	0.87012	0.701	0.381	0	PAMM1b	ATP13A3
0	0.859779	0.856	0.589	0	PAMM1b	NLRP3
0	0.849774	0.76	0.423	0	PAMM1b	SLC11A1
0	0.836517	0.995	0.659	0	PAMM1b	S100A10
0	0.833964	0.985	0.715	0	PAMM1b	CD44
0	0.832998	0.707	0.335	0	PAMM1b	CSF3R
0	0.830766	0.804	0.494	0	PAMM1b	PPIF
0	0.825562	0.489	0.092	0	PAMM1b	SELL
0	0.822346	0.948	0.711	0	PAMM1b	COTL1
0	0.811263	0.673	0.324	0	PAMM1b	AQP9
0	0.807257	0.786	0.544	0	PAMM1b	SERPINB1
0	0.806833	0.995	0.921	0	PAMM1b	GAPDH
0	0.785687	1	0.739	0	PAMM1b	VIM
0	0.758931	0.787	0.509	0	PAMM1b	INSIG1
0	0.755998	1	0.972	0	PAMM1b	SRGN
0	0.748292	0.5	0.102	0	PAMM1b	CFP
0	0.742222	0.531	0.285	0	PAMM1b	BASP1
0	0.739754	0.692	0.34	0	PAMM1b	CD48
0	0.736778	0.766	0.559	0	PAMM1b	PTGS2
0	0.728851	0.896	0.584	0	PAMM1b	SERPINA1
0	0.728693	0.669	0.394	0	PAMM1b	JARID2
0	0.724154	0.721	0.348	0	PAMM1b	FLNA
0	0.717464	0.758	0.476	0	PAMM1b	EVI2B
0	0.712248	0.744	0.537	0	PAMM1b	NCF1
0	0.711315	0.973	0.814	0	PAMM1b	LST1
0	0.692918	0.936	0.707	0	PAMM1b	TSPO
0	0.691509	0.761	0.506	0	PAMM1b	SERPINB9
0	0.686507	0.537	0.238	0	PAMM1b	CDC42EP3
0	0.684447	0.973	0.754	0	PAMM1b	EMP3
0	0.680174	0.851	0.662	0	PAMM1b	LRRFIP1
0	0.673323	0.723	0.484	0	PAMM1b	AHNAK
0	0.672034	0.564	0.193	0	PAMM1b	FGR
0	0.671342	0.992	0.943	0	PAMM1b	ZEB2
0	0.667744	0.998	0.89	0	PAMM1b	SH3BGRL3
0	0.661183	1	0.986	0	PAMM1b	RPS9
0	0.653665	0.987	0.807	0	PAMM1b	PLAUR
0	0.652237	0.549	0.372	0	PAMM1b	HIST1H1C
0	0.642149	0.537	0.26	0	PAMM1b	ZBTB43
0	0.63853	0.65	0.381	0	PAMM1b	CARD16
0	0.63768	0.732	0.46	0	PAMM1b	TAGLN2
0	0.635669	0.631	0.394	0	PAMM1b	TALDO1
0	0.632187	0.949	0.781	0	PAMM1b	LCP1
0	0.630148	0.706	0.457	0	PAMM1b	IL1RN
0	0.628757	0.539	0.197	0	PAMM1b	MYO1G
0	0.613716	0.962	0.852	0	PAMM1b	MAP3K8
0	0.613506	0.868	0.559	0	PAMM1b	UPP1
0	0.611493	0.992	0.751	0	PAMM1b	BCL2A1
0	0.606278	0.625	0.353	0	PAMM1b	STXBP2
0	0.600773	0.58	0.326	0	PAMM1b	PNP
0	0.582401	0.507	0.246	0	PAMM1b	AC015912.3
0	0.580697	1	0.987	0	PAMM1b	H3F3A
0	0.580525	0.787	0.602	0	PAMM1b	CTNNB1
0	0.573821	1	0.984	0	PAMM1b	RPS13
0	0.572787	0.537	0.256	0	PAMM1b	WARS
0	0.571666	0.51	0.249	0	PAMM1b	TNIP1
0	0.563052	0.82	0.649	0	PAMM1b	GMFG
0	0.562093	0.635	0.396	0	PAMM1b	SLC43A2
0	0.562022	0.652	0.445	0	PAMM1b	FGL2
0	0.561496	1	0.977	0	PAMM1b	RPL35A
0	0.557266	0.63	0.412	0	PAMM1b	PHLDA1
0	0.550621	0.553	0.252	0	PAMM1b	SMIM25
0	0.547887	0.989	0.864	0	PAMM1b	ANXA1
0	0.542528	0.718	0.537	0	PAMM1b	AP1S2
0	0.534538	0.417	0.154	0	PAMM1b	MCEMP1
0	0.533516	0.696	0.497	0	PAMM1b	GABARAPL1
0	0.532025	0.997	0.948	0	PAMM1b	RPL7
0	0.530737	0.998	0.969	0	PAMM1b	NACA
0	0.526814	1	0.996	0	PAMM1b	RPL39
0	0.526009	0.665	0.457	0	PAMM1b	PIM3
0	0.52046	0.508	0.253	0	PAMM1b	CARD19
0	0.518051	0.627	0.417	0	PAMM1b	MAP2K3
0	0.516438	1	0.994	0	PAMM1b	RPL34
0	0.515455	0.878	0.679	0	PAMM1b	GSTP1
0	0.513774	0.455	0.179	0	PAMM1b	PLP2
0	0.51202	0.921	0.802	0	PAMM1b	RPL4
0	0.51047	0.617	0.415	0	PAMM1b	AHR
0	0.51045	0.369	0.098	0	PAMM1b	FCAR
0	0.5087	1	0.99	0	PAMM1b	RPL26
0	0.508095	0.34	0.06	0	PAMM1b	CDA
0	0.506129	0.379	0.133	0	PAMM1b	CPD
0	0.502882	1	0.991	0	PAMM1b	RPS14
0	0.501191	0.569	0.404	0	PAMM1b	SAMSN1
0	0.49647	0.451	0.211	0	PAMM1b	MARCKSL1
0	0.493297	0.999	0.982	0	PAMM1b	SOD2
0	0.492539	0.999	0.972	0	PAMM1b	RPL6
0	0.490836	0.489	0.262	0	PAMM1b	VSIR
0	0.490028	0.311	0.051	0	PAMM1b	LILRA5
0	0.489361	0.933	0.765	0	PAMM1b	CDKN1A
0	0.485859	0.624	0.357	0	PAMM1b	LSP1
0	0.482465	1	0.982	0	PAMM1b	RPL29
0	0.481875	1	0.999	0	PAMM1b	RPLP1
0	0.479906	0.985	0.929	0	PAMM1b	CEBPB
0	0.479714	0.637	0.428	0	PAMM1b	RILPL2
0	0.479638	1	0.997	0	PAMM1b	RPS24
0	0.47951	1	0.986	0	PAMM1b	RPS11
0	0.479059	0.499	0.257	0	PAMM1b	ITGA5
0	0.477936	0.461	0.224	0	PAMM1b	JAML
0	0.477522	0.997	0.97	0	PAMM1b	OAZ1
0	0.474641	1	0.982	0	PAMM1b	UBA52
0	0.473723	0.513	0.296	0	PAMM1b	MAPK6
0	0.470312	1	0.995	0	PAMM1b	RPL37
0	0.469609	0.734	0.587	0	PAMM1b	TNFRSF1B
0	0.468695	0.993	0.935	0	PAMM1b	NAMPT
0	0.465014	0.998	0.966	0	PAMM1b	PFDN5
0	0.46471	0.84	0.613	0	PAMM1b	VEGFA
0	0.463426	1	0.993	0	PAMM1b	RPL32
0	0.463029	1	0.997	0	PAMM1b	RPL13
0	0.462763	0.503	0.282	0	PAMM1b	CSGALNACT2
0	0.461319	0.394	0.126	0	PAMM1b	C19orf38
0	0.45932	0.42	0.245	0	PAMM1b	PHLDA2
0	0.458686	0.622	0.429	0	PAMM1b	PRELID1
0	0.455299	0.484	0.269	0	PAMM1b	PRKAG2
0	0.45462	0.384	0.187	0	PAMM1b	RBP7
0	0.454576	0.596	0.408	0	PAMM1b	ADGRE5
0	0.454138	0.772	0.647	0	PAMM1b	EFHD2
0	0.45223	0.64	0.455	0	PAMM1b	FAM107B
0	0.451847	0.466	0.209	0	PAMM1b	GLIPR2
0	0.451104	0.385	0.169	0	PAMM1b	ANPEP
0	0.448386	1	0.998	0	PAMM1b	TMSB10
0	0.445893	0.994	0.95	0	PAMM1b	RACK1
0	0.444318	0.973	0.896	0	PAMM1b	COX4I1
0	0.443512	0.468	0.27	0	PAMM1b	METTL9
0	0.442696	0.385	0.158	0	PAMM1b	NDRG1
0	0.440779	0.563	0.382	0	PAMM1b	PNPLA8
0	0.438843	0.441	0.208	0	PAMM1b	RAC2
0	0.435735	0.721	0.556	0	PAMM1b	KDM6B
0	0.435652	0.986	0.928	0	PAMM1b	RPL31
0	0.433343	1	0.994	0	PAMM1b	RPL28
0	0.432593	0.428	0.203	0	PAMM1b	IRAK3
0	0.432367	0.763	0.651	0	PAMM1b	TPM4
0	0.429748	0.769	0.66	0	PAMM1b	IRF2BP2
0	0.429321	0.778	0.608	0	PAMM1b	FOSL2
0	0.428693	0.999	0.97	0	PAMM1b	RPL22
0	0.427904	0.593	0.428	0	PAMM1b	FPR1
0	0.427677	0.999	0.974	0	PAMM1b	RPL18
0	0.426939	0.594	0.43	0	PAMM1b	CORO1A
0	0.426836	0.815	0.642	0	PAMM1b	MXD1
0	0.421371	0.41	0.244	0	PAMM1b	PLBD1
0	0.415001	0.997	0.955	0	PAMM1b	RPL27
0	0.414379	0.353	0.131	0	PAMM1b	SMAD3
0	0.410798	0.331	0.138	0	PAMM1b	PLAC8
0	0.410381	0.545	0.348	0	PAMM1b	GBP2
0	0.409774	0.407	0.207	0	PAMM1b	PGD
0	0.409653	0.304	0.075	0	PAMM1b	ICAM3
0	0.409281	0.621	0.477	0	PAMM1b	NCF2
0	0.409118	0.472	0.277	0	PAMM1b	SLC7A5
0	0.408483	0.48	0.306	0	PAMM1b	RIOK3
0	0.408006	0.432	0.247	0	PAMM1b	IL6R
0	0.407904	0.428	0.213	0	PAMM1b	LIMD2
0	0.407817	1	0.99	0	PAMM1b	RPL30
0	0.406448	0.466	0.259	0	PAMM1b	CLEC12A
0	0.40586	0.999	0.975	0	PAMM1b	RPL24
0	0.405369	1	0.994	0	PAMM1b	RPL11
0	0.405358	0.359	0.161	0	PAMM1b	LDLR
0	0.404561	1	0.991	0	PAMM1b	RPL19
0	0.403439	0.501	0.307	0	PAMM1b	KYNU
0	0.403333	0.425	0.246	0	PAMM1b	GK
0	0.40325	0.999	0.973	0	PAMM1b	RPS7
0	0.403019	0.568	0.404	0	PAMM1b	BACH1
0	0.402614	1	0.992	0	PAMM1b	RPLP2
0	0.40233	0.925	0.594	0	PAMM1b	G0S2
0	0.401892	0.784	0.572	0	PAMM1b	XIST
0	0.401369	0.268	0.056	0	PAMM1b	RIPOR2
0	0.398205	0.939	0.784	0	PAMM1b	TYMP
0	0.398099	0.305	0.07	0	PAMM1b	SULF2
0	0.397723	0.999	0.989	0	PAMM1b	RPS15A
0	0.397476	0.901	0.777	0	PAMM1b	SERP1
0	0.396192	0.863	0.718	0	PAMM1b	PLCG2
0	0.395366	0.679	0.543	0	PAMM1b	PTP4A2
0	0.39416	0.719	0.575	0	PAMM1b	CD37
0	0.392862	0.925	0.86	0	PAMM1b	HIF1A
0	0.392794	0.756	0.576	0	PAMM1b	GSTO1
0	0.392027	1	0.988	0	PAMM1b	RPS3A
0	0.392016	0.368	0.138	0	PAMM1b	CAPN2
0	0.389294	0.462	0.284	0	PAMM1b	ANKRD28
0	0.386086	0.441	0.255	0	PAMM1b	AC016831.1
0	0.385358	0.392	0.198	0	PAMM1b	EAF1
0	0.3843	1	0.983	0	PAMM1b	RPL18A
0	0.382298	0.255	0.052	0	PAMM1b	ECE1
0	0.379708	0.436	0.255	0	PAMM1b	RABGEF1
0	0.379378	0.963	0.862	0	PAMM1b	ATP5MG
0	0.377906	0.868	0.768	0	PAMM1b	SLC25A6
0	0.377251	0.591	0.39	0	PAMM1b	STX11
0	0.372265	1	0.974	0	PAMM1b	ATP5F1E
0	0.370451	0.501	0.333	0	PAMM1b	UBE2R2
0	0.368754	0.324	0.119	0	PAMM1b	CLEC4E
0	0.36743	0.328	0.129	0	PAMM1b	CPPED1
0	0.364035	0.427	0.238	0	PAMM1b	PLEC
0	0.362753	1	0.993	0	PAMM1b	RPS8
0	0.358855	0.4	0.21	0	PAMM1b	GCH1
0	0.357725	0.815	0.733	0	PAMM1b	EEF2
0	0.353236	1	0.987	0	PAMM1b	RPS15
0	0.349704	0.438	0.253	0	PAMM1b	NFIL3
0	0.348772	0.999	0.982	0	PAMM1b	RPL17
0	0.347966	0.86	0.725	0	PAMM1b	ELOB
0	0.347919	0.995	0.981	0	PAMM1b	PABPC1
0	0.34647	0.897	0.771	0	PAMM1b	MTRNR2L8
0	0.346138	0.428	0.257	0	PAMM1b	LYST
0	0.34597	1	0.985	0	PAMM1b	FAU
0	0.344734	0.332	0.155	0	PAMM1b	SEMA6B
0	0.337621	0.376	0.188	0	PAMM1b	SLCO3A1
0	0.335834	1	0.995	0	PAMM1b	RPS12
0	0.335703	0.319	0.141	0	PAMM1b	SPATA13
0	0.334827	1	1	0	PAMM1b	FTH1
0	0.334639	1	0.994	0	PAMM1b	RPS28
0	0.33408	0.3	0.117	0	PAMM1b	PTGER2
0	0.333933	0.306	0.139	0	PAMM1b	LRRK2
0	0.332586	0.998	0.968	0	PAMM1b	RPL8
0	0.33012	0.285	0.097	0	PAMM1b	BST1
0	0.329835	0.992	0.942	0	PAMM1b	RPL5
0	0.32186	0.999	0.977	0	PAMM1b	RPS21
0	0.320821	0.981	0.911	0	PAMM1b	RPS17
0	0.317768	0.299	0.113	0	PAMM1b	PRAM1
0	0.315641	1	0.994	0	PAMM1b	RPL37A
0	0.315071	0.318	0.132	0	PAMM1b	DIAPH1
0	0.312238	0.364	0.197	0	PAMM1b	HEBP2
0	0.311465	1	0.994	0	PAMM1b	RPS18
0	0.311046	0.323	0.153	0	PAMM1b	HK2
0	0.305775	0.999	0.979	0	PAMM1b	RPL7A
0	0.305139	0.338	0.164	0	PAMM1b	RARA
0	0.299599	0.297	0.143	0	PAMM1b	QSOX1
0	0.294535	0.998	0.98	0	PAMM1b	RPL36A
0	0.294292	0.999	0.99	0	PAMM1b	RPS16
0	0.289771	0.999	0.988	0	PAMM1b	RPS6
0	0.28611	0.258	0.092	0	PAMM1b	MGST1
0	0.282064	1	1	0	PAMM1b	EIF1
0	0.280878	1	0.997	0	PAMM1b	HLA-B
0	0.279839	0.853	0.638	0	PAMM1b	ANXA2
0	0.277298	0.28	0.128	0	PAMM1b	CD300LB
0	0.277047	0.999	0.987	0	PAMM1b	RPL15
0	0.276592	1	0.989	0	PAMM1b	RPL38
0	0.275325	1	0.989	0	PAMM1b	RPL9
3.68e-307	0.396869	0.495	0.33	8.91e-303	PAMM1b	SH3BP2
1.17e-306	0.415442	0.642	0.475	2.84e-302	PAMM1b	CD93
5.45e-306	0.291552	0.346	0.182	1.32e-301	PAMM1b	PRKCB
1.08e-304	0.27269	0.999	0.981	2.61e-300	PAMM1b	RPL21
3.58e-302	0.321786	0.893	0.811	8.67e-298	PAMM1b	CLIC1
1.64e-301	0.2747	0.999	0.976	3.97e-297	PAMM1b	RPS4X
6.97e-300	0.270552	1	0.991	1.69e-295	PAMM1b	RPS2
1.16e-297	0.317174	0.431	0.257	2.82e-293	PAMM1b	ZNF385A
6.53e-297	0.411808	0.521	0.356	1.58e-292	PAMM1b	EZR
2.52e-295	0.469042	0.886	0.732	6.11e-291	PAMM1b	CXCL2
6.92e-295	0.251299	1	0.999	1.68e-290	PAMM1b	RPL41
8.61e-292	0.268616	0.996	0.97	2.09e-287	PAMM1b	RPL23A
3.28e-291	0.345112	0.38	0.218	7.96e-287	PAMM1b	RYBP
3.39e-291	0.367384	0.759	0.633	8.21e-287	PAMM1b	ATP5MPL
3.55e-291	0.277304	0.996	0.976	8.6e-287	PAMM1b	RPL23
1.08e-290	0.364737	0.379	0.209	2.62e-286	PAMM1b	RETN
5.32e-290	0.342756	0.361	0.199	1.29e-285	PAMM1b	GPR132
1.82e-289	0.338035	0.69	0.506	4.41e-285	PAMM1b	BHLHE40
4.27e-289	0.37499	0.504	0.341	1.03e-284	PAMM1b	BID
2.99e-288	0.349799	0.431	0.266	7.24e-284	PAMM1b	DENND5A
3.17e-285	0.343087	0.769	0.656	7.69e-281	PAMM1b	H2AFY
1.86e-284	0.293365	0.931	0.844	4.52e-280	PAMM1b	EEF1D
1.93e-284	0.354167	0.475	0.309	4.68e-280	PAMM1b	UBE2J1
9.16e-284	0.361743	0.498	0.333	2.22e-279	PAMM1b	BCL3
8.22e-283	0.364391	0.466	0.307	1.99e-278	PAMM1b	NUMB
4.95e-278	0.482446	0.634	0.514	1.2e-273	PAMM1b	EIF1B
8.65e-278	0.28329	0.343	0.184	2.1e-273	PAMM1b	TES
4.53e-275	0.357658	0.398	0.241	1.1e-270	PAMM1b	NFAT5
1.03e-273	0.356646	0.718	0.572	2.49e-269	PAMM1b	DUSP6
5.41e-273	0.334349	0.396	0.239	1.31e-268	PAMM1b	PURB
1.27e-272	0.500814	0.687	0.595	3.07e-268	PAMM1b	MNDA
6.55e-268	0.253394	0.991	0.954	1.59e-263	PAMM1b	LAPTM5
1.1e-267	0.25345	0.999	0.984	2.67e-263	PAMM1b	RPL36
2.66e-267	0.39299	0.781	0.686	6.45e-263	PAMM1b	MBNL1
6.57e-267	0.338711	0.418	0.26	1.59e-262	PAMM1b	SH3BP5
2.39e-265	0.323622	0.374	0.22	5.79e-261	PAMM1b	NOTCH2
3.88e-265	0.332963	0.407	0.252	9.41e-261	PAMM1b	ZBTB7A
3.29e-264	0.359794	0.867	0.8	7.97e-260	PAMM1b	PTPRC
2.82e-260	0.344687	0.739	0.599	6.83e-256	PAMM1b	PDE4B
3.87e-260	0.326896	0.407	0.256	9.38e-256	PAMM1b	AGTRAP
1.77e-259	0.28009	0.949	0.894	4.3e-255	PAMM1b	CDC42
1.51e-258	0.274742	0.988	0.928	3.66e-254	PAMM1b	RPL10A
4.5e-254	0.2599	0.983	0.938	1.09e-249	PAMM1b	GABARAP
7.56e-254	0.265756	0.955	0.851	1.83e-249	PAMM1b	ZFAS1
9.01e-253	0.357924	0.698	0.593	2.18e-248	PAMM1b	CAST
1.03e-248	0.362341	0.675	0.561	2.49e-244	PAMM1b	IFNGR2
1.1e-248	0.283514	0.33	0.186	2.66e-244	PAMM1b	SNN
4.82e-248	0.319585	0.763	0.667	1.17e-243	PAMM1b	SUB1
1.03e-247	0.293273	0.392	0.24	2.5e-243	PAMM1b	USP3
5.44e-247	0.27238	0.967	0.919	1.32e-242	PAMM1b	BRI3
1.86e-244	0.288979	0.901	0.834	4.5e-240	PAMM1b	BTF3
6.82e-244	0.271986	0.987	0.955	1.65e-239	PAMM1b	MCL1
6.95e-244	0.279495	0.892	0.804	1.69e-239	PAMM1b	YWHAZ
5.37e-242	0.324045	0.692	0.57	1.3e-237	PAMM1b	MSN
4.66e-240	0.368635	0.494	0.353	1.13e-235	PAMM1b	DMXL2
8.79e-237	0.300578	0.382	0.231	2.13e-232	PAMM1b	B4GALT5
1.74e-236	0.353305	0.459	0.315	4.22e-232	PAMM1b	AGFG1
3.75e-236	0.308941	0.639	0.481	9.09e-232	PAMM1b	PHACTR1
1.79e-231	0.259508	0.274	0.143	4.35e-227	PAMM1b	AGO2
5.06e-231	0.290029	0.916	0.855	1.23e-226	PAMM1b	HNRNPC
9.07e-231	0.334323	0.532	0.386	2.2e-226	PAMM1b	ADAM17
1.41e-230	0.301659	0.835	0.73	3.41e-226	PAMM1b	CLEC7A
4.36e-230	0.334399	0.449	0.296	1.06e-225	PAMM1b	RNF19B
6.12e-230	0.379667	0.576	0.457	1.48e-225	PAMM1b	SPAG9
1.79e-229	0.316003	0.447	0.284	4.33e-225	PAMM1b	BIRC3
5.05e-228	0.327704	0.696	0.596	1.22e-223	PAMM1b	TRAPPC5
7.76e-227	0.251277	0.278	0.144	1.88e-222	PAMM1b	HCAR3
2.55e-224	0.315485	0.454	0.312	6.18e-220	PAMM1b	CASP1
4.29e-223	0.281361	0.56	0.386	1.04e-218	PAMM1b	LTA4H
1.97e-222	0.311084	0.45	0.306	4.76e-218	PAMM1b	LILRB2
6.36e-220	0.358207	0.546	0.407	1.54e-215	PAMM1b	MYADM
4.17e-217	0.261085	0.369	0.224	1.01e-212	PAMM1b	PTK2B
6.34e-217	0.258358	0.34	0.202	1.54e-212	PAMM1b	TOM1
1.96e-211	0.308283	0.729	0.621	4.75e-207	PAMM1b	PSME1
2.08e-211	0.262505	0.934	0.853	5.05e-207	PAMM1b	TOMM7
5.22e-211	0.277998	0.795	0.685	1.27e-206	PAMM1b	EIF3K
8.91e-211	0.321813	0.46	0.322	2.16e-206	PAMM1b	UBE2D1
3.85e-210	0.284738	0.708	0.587	9.33e-206	PAMM1b	MIDN
4.16e-210	0.368774	0.652	0.53	1.01e-205	PAMM1b	NFKB1
1.83e-209	0.270973	1	0.996	4.44e-205	PAMM1b	JUND
1.95e-209	0.255516	0.9	0.814	4.73e-205	PAMM1b	TMA7
2.85e-207	0.273187	0.339	0.205	6.91e-203	PAMM1b	OXSR1
2.23e-202	0.254416	0.297	0.17	5.4e-198	PAMM1b	LRRFIP2
1.06e-200	0.285665	0.412	0.276	2.57e-196	PAMM1b	C9orf72
2.5e-199	0.301611	0.452	0.294	6.06e-195	PAMM1b	CYTOR
2.3e-198	0.25888	0.37	0.236	5.58e-194	PAMM1b	RIN3
2.69e-198	0.309016	0.462	0.333	6.53e-194	PAMM1b	RAB5IF
1.69e-197	0.329427	0.661	0.515	4.09e-193	PAMM1b	AC253572.2
6.9e-195	0.272046	0.846	0.78	1.67e-190	PAMM1b	PCBP1
2.11e-194	0.300399	0.412	0.276	5.12e-190	PAMM1b	NEDD9
3e-194	0.305323	0.558	0.429	7.26e-190	PAMM1b	PLK3
3.39e-194	0.430076	0.418	0.283	8.21e-190	PAMM1b	THBD
6.5e-193	0.274461	0.364	0.232	1.58e-188	PAMM1b	TLE3
2.19e-190	0.268455	0.766	0.658	5.32e-186	PAMM1b	UQCRH
6.49e-189	0.253507	0.864	0.781	1.57e-184	PAMM1b	APLP2
1.35e-186	0.282472	0.42	0.287	3.27e-182	PAMM1b	IRAK1
1.68e-186	0.314498	0.527	0.406	4.06e-182	PAMM1b	NUP214
5.83e-186	0.313142	0.886	0.832	1.41e-181	PAMM1b	NINJ1
7.48e-184	0.292988	0.739	0.654	1.81e-179	PAMM1b	LCP2
9.65e-183	0.277741	0.31	0.181	2.34e-178	PAMM1b	DNAAF1
9.7e-178	0.289761	0.589	0.486	2.35e-173	PAMM1b	EIF3H
2.6e-177	0.321065	0.83	0.747	6.29e-173	PAMM1b	C5AR1
2.68e-175	0.314131	0.633	0.532	6.5e-171	PAMM1b	ETS2
3.9e-175	0.253824	0.872	0.806	9.44e-171	PAMM1b	ITGB2
6.26e-174	0.28153	0.358	0.236	1.52e-169	PAMM1b	SERTAD2
2.82e-172	0.254666	0.688	0.574	6.83e-168	PAMM1b	FXYD5
7.52e-172	0.265907	0.411	0.287	1.82e-167	PAMM1b	ARHGAP26
2.62e-170	0.293362	0.568	0.46	6.35e-166	PAMM1b	VASP
7.59e-169	0.298206	0.415	0.293	1.84e-164	PAMM1b	ARFGAP3
1.37e-168	0.295578	0.624	0.531	3.32e-164	PAMM1b	LYN
1.62e-166	0.280079	0.47	0.351	3.94e-162	PAMM1b	FMNL1
1.1e-164	0.254497	0.458	0.334	2.66e-160	PAMM1b	PILRA
2.57e-163	0.258182	0.537	0.412	6.23e-159	PAMM1b	PKM
8.72e-162	0.25136	0.396	0.272	2.11e-157	PAMM1b	DPYD
1.09e-161	0.278028	0.479	0.359	2.64e-157	PAMM1b	RELT
1.13e-161	0.277134	0.492	0.369	2.73e-157	PAMM1b	HLA-F
4.25e-155	0.278517	0.53	0.424	1.03e-150	PAMM1b	EIF2S3
9.31e-145	0.32518	0.25	0.147	2.26e-140	PAMM1b	HES4
1.95e-144	0.269768	0.454	0.348	4.73e-140	PAMM1b	HCK
2.46e-143	0.256145	0.553	0.434	5.95e-139	PAMM1b	PFKFB3
5.89e-143	0.263914	0.577	0.48	1.43e-138	PAMM1b	GRINA
2.7e-141	0.256948	0.459	0.348	6.55e-137	PAMM1b	CHMP4B
2.99e-139	0.253113	0.63	0.536	7.25e-135	PAMM1b	PTPRE
2.59e-136	0.278668	0.694	0.631	6.29e-132	PAMM1b	METRNL
2.19e-132	0.262646	0.594	0.505	5.32e-128	PAMM1b	ARF6
2.16e-131	0.267806	0.737	0.646	5.24e-127	PAMM1b	AC007952.4
2.7e-128	0.27963	0.576	0.493	6.53e-124	PAMM1b	BZW1
1.62e-123	0.262626	0.355	0.252	3.92e-119	PAMM1b	ACSL4
4.51e-123	0.277036	0.462	0.367	1.09e-118	PAMM1b	TLR2
1.15e-116	0.279531	0.571	0.503	2.79e-112	PAMM1b	RAP1B
1.22e-115	0.265415	0.443	0.342	2.96e-111	PAMM1b	FNDC3B
1.34e-115	0.259214	0.475	0.383	3.25e-111	PAMM1b	MED13L
3.77e-105	0.31938	0.461	0.38	9.13e-101	PAMM1b	NRIP1
3.65e-103	0.260242	0.677	0.607	8.86e-99	PAMM1b	IFITM2
2.47e-101	0.250199	0.449	0.36	6e-97	PAMM1b	IVNS1ABP
3.4e-100	0.283772	0.343	0.256	8.25e-96	PAMM1b	RB1CC1
3.62e-92	0.265166	0.623	0.561	8.77e-88	PAMM1b	TNFAIP2
1.14e-73	0.277671	0.562	0.506	2.77e-69	PAMM1b	TUBA1A
0	3.25845	0.978	0.599	0	Maternal Macrophages 2	APOE
0	2.83728	0.96	0.476	0	Maternal Macrophages 2	APOC1
0	1.913	0.414	0.114	0	Maternal Macrophages 2	APOC2
0	1.50631	0.865	0.299	0	Maternal Macrophages 2	GPNMB
0	1.27121	0.924	0.61	0	Maternal Macrophages 2	RGS1
0	1.25833	0.997	0.814	0	Maternal Macrophages 2	HLA-DPB1
0	1.22249	0.945	0.541	0	Maternal Macrophages 2	HLA-DQA1
0	1.16404	1	0.931	0	Maternal Macrophages 2	HLA-DRB1
0	1.15804	0.999	0.86	0	Maternal Macrophages 2	HLA-DPA1
0	1.13078	0.767	0.206	0	Maternal Macrophages 2	TREM2
0	1.07266	1	0.963	0	Maternal Macrophages 2	HLA-DRA
0	1.06536	0.982	0.696	0	Maternal Macrophages 2	HLA-DQB1
0	0.933008	0.526	0.161	0	Maternal Macrophages 2	GCHFR
0	0.921536	0.385	0.106	0	Maternal Macrophages 2	HAMP
0	0.918086	0.976	0.92	0	Maternal Macrophages 2	CTSD
0	0.895226	1	0.991	0	Maternal Macrophages 2	CD74
0	0.890833	0.858	0.458	0	Maternal Macrophages 2	CAPG
0	0.846012	0.746	0.288	0	Maternal Macrophages 2	CD9
0	0.813541	0.921	0.617	0	Maternal Macrophages 2	LGALS3
0	0.809975	0.955	0.705	0	Maternal Macrophages 2	HLA-DMA
0	0.806748	0.966	0.723	0	Maternal Macrophages 2	LGALS1
0	0.792826	0.609	0.252	0	Maternal Macrophages 2	C3
0	0.784808	0.959	0.739	0	Maternal Macrophages 2	CD81
0	0.772757	0.384	0.103	0	Maternal Macrophages 2	NUPR1
0	0.765045	0.993	0.829	0	Maternal Macrophages 2	IFI30
0	0.764189	0.876	0.665	0	Maternal Macrophages 2	DUSP2
0	0.7551	0.569	0.197	0	Maternal Macrophages 2	SDS
0	0.744754	0.764	0.374	0	Maternal Macrophages 2	JPT1
0	0.741973	0.963	0.849	0	Maternal Macrophages 2	PLIN2
0	0.731272	0.999	0.926	0	Maternal Macrophages 2	S100A11
0	0.705688	0.916	0.696	0	Maternal Macrophages 2	GPR183
0	0.704346	1	1	0	Maternal Macrophages 2	FTL
0	0.697017	0.507	0.233	0	Maternal Macrophages 2	CD69
0	0.680862	0.652	0.272	0	Maternal Macrophages 2	IL18
0	0.679135	0.858	0.565	0	Maternal Macrophages 2	CXCR4
0	0.672774	0.865	0.651	0	Maternal Macrophages 2	PRDX1
0	0.670716	0.937	0.834	0	Maternal Macrophages 2	SGK1
0	0.662568	0.409	0.185	0	Maternal Macrophages 2	HLA-DQA2
0	0.661891	0.493	0.163	0	Maternal Macrophages 2	ACP5
0	0.651828	0.995	0.981	0	Maternal Macrophages 2	PSAP
0	0.576156	0.831	0.517	0	Maternal Macrophages 2	CTSH
0	0.57596	0.957	0.8	0	Maternal Macrophages 2	NME2
0	0.560944	0.998	0.971	0	Maternal Macrophages 2	NPC2
0	0.560859	0.914	0.705	0	Maternal Macrophages 2	ATP6V1F
0	0.555259	0.647	0.372	0	Maternal Macrophages 2	LIPA
0	0.55307	0.543	0.24	0	Maternal Macrophages 2	DNASE2
0	0.550795	0.821	0.603	0	Maternal Macrophages 2	DBI
0	0.546279	1	0.99	0	Maternal Macrophages 2	RPS19
0	0.514875	1	1	0	Maternal Macrophages 2	B2M
0	0.513684	0.944	0.811	0	Maternal Macrophages 2	RPSA
0	0.503317	0.788	0.524	0	Maternal Macrophages 2	HLA-DMB
0	0.498974	0.615	0.311	0	Maternal Macrophages 2	ALDH2
0	0.494447	0.331	0.058	0	Maternal Macrophages 2	CADM1
0	0.484207	0.998	0.979	0	Maternal Macrophages 2	RPS4X
0	0.483227	0.679	0.42	0	Maternal Macrophages 2	MGST3
0	0.482582	0.999	0.995	0	Maternal Macrophages 2	RPS28
0	0.479044	0.589	0.322	0	Maternal Macrophages 2	ARL5A
0	0.477128	1	0.998	0	Maternal Macrophages 2	RPL10
0	0.471949	0.956	0.843	0	Maternal Macrophages 2	GPX4
0	0.462886	0.999	0.992	0	Maternal Macrophages 2	RPS2
0	0.454043	0.724	0.463	0	Maternal Macrophages 2	CHCHD10
0	0.447255	0.748	0.486	0	Maternal Macrophages 2	SSR3
0	0.444909	0.965	0.891	0	Maternal Macrophages 2	RPS5
0	0.444747	0.996	0.972	0	Maternal Macrophages 2	HLA-C
0	0.436398	0.994	0.967	0	Maternal Macrophages 2	CD63
0	0.431479	0.999	0.989	0	Maternal Macrophages 2	HLA-A
0	0.41761	0.999	0.994	0	Maternal Macrophages 2	RPS18
0	0.412545	0.999	0.995	0	Maternal Macrophages 2	TYROBP
0	0.410337	0.979	0.894	0	Maternal Macrophages 2	COX7C
0	0.409119	0.999	0.996	0	Maternal Macrophages 2	CST3
0	0.405415	0.999	0.989	0	Maternal Macrophages 2	RPL12
0	0.395537	1	0.999	0	Maternal Macrophages 2	RPL41
0	0.394597	0.995	0.972	0	Maternal Macrophages 2	RPS3
0	0.390578	1	0.995	0	Maternal Macrophages 2	RPS27
0	0.37991	1	0.999	0	Maternal Macrophages 2	RPLP1
0	0.3795	0.361	0.135	0	Maternal Macrophages 2	HGF
0	0.375444	1	1	0	Maternal Macrophages 2	TMSB4X
0	0.348144	0.414	0.18	0	Maternal Macrophages 2	FPR3
0	0.305594	0.296	0.095	0	Maternal Macrophages 2	HLA-DOA
0	0.296361	0.277	0.082	0	Maternal Macrophages 2	GAL3ST4
7.15e-304	0.381732	1	0.995	1.73e-299	Maternal Macrophages 2	RPL28
7.3e-302	0.462333	0.733	0.481	1.77e-297	Maternal Macrophages 2	YWHAH
1.52e-301	0.495858	0.737	0.502	3.69e-297	Maternal Macrophages 2	ATOX1
1.03e-300	0.45725	0.767	0.521	2.49e-296	Maternal Macrophages 2	PLXDC2
2.17e-294	0.46006	0.666	0.394	5.27e-290	Maternal Macrophages 2	LTA4H
6.54e-292	0.431846	0.885	0.704	1.59e-287	Maternal Macrophages 2	NDUFA4
2.01e-290	0.363237	0.996	0.978	4.87e-286	Maternal Macrophages 2	RPL3
5.11e-290	0.554598	0.891	0.759	1.24e-285	Maternal Macrophages 2	CSTB
6.11e-288	0.413352	0.91	0.776	1.48e-283	Maternal Macrophages 2	VAMP8
4.82e-285	0.351762	0.999	0.996	1.17e-280	Maternal Macrophages 2	RPS12
3.76e-284	0.420265	0.746	0.475	9.13e-280	Maternal Macrophages 2	MSR1
1.58e-283	0.428366	0.851	0.644	3.83e-279	Maternal Macrophages 2	UQCR10
1.09e-281	0.321006	0.999	0.993	2.63e-277	Maternal Macrophages 2	RPL27A
2.98e-280	0.36136	1	0.995	7.23e-276	Maternal Macrophages 2	RPS29
1.23e-279	0.609759	0.762	0.547	2.98e-275	Maternal Macrophages 2	FABP5
8.19e-278	0.364561	0.979	0.92	1.99e-273	Maternal Macrophages 2	RPLP0
1.69e-277	0.334552	0.998	0.986	4.11e-273	Maternal Macrophages 2	RPL36
1.38e-271	0.354082	0.998	0.989	3.35e-267	Maternal Macrophages 2	RPS27A
1.46e-267	0.334499	1	0.994	3.54e-263	Maternal Macrophages 2	RPL11
6.15e-265	0.407246	0.903	0.774	1.49e-260	Maternal Macrophages 2	NPM1
1.45e-263	0.326571	0.997	0.981	3.51e-259	Maternal Macrophages 2	RPL35
3.92e-261	0.398988	0.855	0.657	9.5e-257	Maternal Macrophages 2	SSR4
8.62e-251	0.273998	0.308	0.128	2.09e-246	Maternal Macrophages 2	GAPT
1.48e-247	0.355561	0.946	0.844	3.58e-243	Maternal Macrophages 2	ATP5MC2
1.58e-246	0.393624	0.735	0.509	3.83e-242	Maternal Macrophages 2	ATP5MC3
1.03e-245	0.321136	0.998	0.989	2.51e-241	Maternal Macrophages 2	RPS15
2.47e-244	0.345417	1	1	5.98e-240	Maternal Macrophages 2	FTH1
3.17e-242	0.420725	0.797	0.589	7.67e-238	Maternal Macrophages 2	NDUFB2
7.99e-241	0.367767	0.861	0.628	1.94e-236	Maternal Macrophages 2	C1orf162
8.97e-236	0.366784	0.996	0.974	2.17e-231	Maternal Macrophages 2	SERF2
2.38e-235	0.294874	1	0.996	5.77e-231	Maternal Macrophages 2	RPS23
2.61e-234	0.283335	0.315	0.139	6.32e-230	Maternal Macrophages 2	ALDH1A1
2.37e-230	0.462187	0.718	0.496	5.74e-226	Maternal Macrophages 2	ZNF331
3.2e-227	0.286209	1	0.997	7.75e-223	Maternal Macrophages 2	HLA-B
4.16e-227	0.27024	0.29	0.125	1.01e-222	Maternal Macrophages 2	SERPINF1
1.18e-225	0.348	0.952	0.881	2.87e-221	Maternal Macrophages 2	EEF1B2
3.8e-224	0.299708	0.999	0.987	9.21e-220	Maternal Macrophages 2	FAU
1.23e-223	0.394749	0.86	0.703	2.99e-219	Maternal Macrophages 2	RGS10
2.03e-222	0.389067	0.766	0.546	4.91e-218	Maternal Macrophages 2	RPS27L
6.6e-222	0.313566	1	0.993	1.6e-217	Maternal Macrophages 2	RPS8
1.31e-219	0.300304	0.998	0.989	3.19e-215	Maternal Macrophages 2	RPL15
3.43e-218	0.32561	0.603	0.363	8.32e-214	Maternal Macrophages 2	PPDPF
8.11e-218	0.392852	0.744	0.55	1.97e-213	Maternal Macrophages 2	SLC25A5
3.42e-216	0.344932	0.926	0.735	8.28e-212	Maternal Macrophages 2	TSPO
2.91e-215	0.310649	0.999	0.977	7.06e-211	Maternal Macrophages 2	RPL18
6.16e-215	0.356998	0.836	0.637	1.49e-210	Maternal Macrophages 2	ATP5MD
1.08e-214	0.368679	0.641	0.421	2.63e-210	Maternal Macrophages 2	TUBB
1.78e-214	0.299213	0.998	0.99	4.31e-210	Maternal Macrophages 2	RPS15A
3.79e-213	0.37614	0.996	0.769	9.2e-209	Maternal Macrophages 2	VIM
3.95e-211	0.451419	0.841	0.709	9.57e-207	Maternal Macrophages 2	CFD
4.95e-211	0.316093	0.954	0.871	1.2e-206	Maternal Macrophages 2	SRP14
2.05e-208	0.315244	0.599	0.374	4.98e-204	Maternal Macrophages 2	POLD4
3.22e-208	0.298556	0.996	0.982	7.82e-204	Maternal Macrophages 2	RPL7A
5.83e-207	0.446484	0.442	0.245	1.41e-202	Maternal Macrophages 2	PLAU
6.02e-207	0.332392	0.789	0.575	1.46e-202	Maternal Macrophages 2	FXYD5
7.44e-207	0.361845	0.824	0.652	1.8e-202	Maternal Macrophages 2	SUMO2
4.9e-204	0.32328	0.999	0.977	1.19e-199	Maternal Macrophages 2	ATP5F1E
1.57e-203	0.29164	0.997	0.98	3.81e-199	Maternal Macrophages 2	RPS21
2.81e-202	0.312247	0.98	0.935	6.82e-198	Maternal Macrophages 2	RPL10A
1.32e-201	0.339189	0.7	0.486	3.2e-197	Maternal Macrophages 2	HMGN1
2.46e-200	0.325059	0.359	0.184	5.97e-196	Maternal Macrophages 2	CPM
3.05e-199	0.274516	0.997	0.982	7.4e-195	Maternal Macrophages 2	RPL14
5.75e-197	0.279186	0.501	0.282	1.39e-192	Maternal Macrophages 2	SORL1
6.61e-197	0.33106	0.705	0.49	1.6e-192	Maternal Macrophages 2	ATP5PF
1.38e-195	0.63675	0.553	0.365	3.35e-191	Maternal Macrophages 2	HLA-DRB5
5.49e-193	0.292244	0.999	0.991	1.33e-188	Maternal Macrophages 2	RPL30
1.55e-192	0.329548	0.923	0.824	3.76e-188	Maternal Macrophages 2	ASAH1
2.72e-192	0.338456	0.812	0.642	6.58e-188	Maternal Macrophages 2	ATP6V0E1
1.5e-190	0.290054	0.348	0.177	3.63e-186	Maternal Macrophages 2	SLC1A3
1.13e-189	0.302215	0.427	0.24	2.75e-185	Maternal Macrophages 2	GM2A
2.43e-189	0.280329	0.998	0.976	5.9e-185	Maternal Macrophages 2	RPS7
1.65e-188	0.344075	0.841	0.674	3.99e-184	Maternal Macrophages 2	COX6C
4.06e-188	0.322164	0.555	0.355	9.85e-184	Maternal Macrophages 2	LRPAP1
5.24e-188	0.335587	0.84	0.663	1.27e-183	Maternal Macrophages 2	NDUFA1
7.21e-185	0.357537	0.792	0.618	1.75e-180	Maternal Macrophages 2	DYNLL1
4.03e-184	0.317056	0.678	0.47	9.76e-180	Maternal Macrophages 2	ATP5IF1
6.36e-180	0.469777	0.882	0.795	1.54e-175	Maternal Macrophages 2	TXNIP
1.36e-179	0.251651	0.999	0.995	3.29e-175	Maternal Macrophages 2	RPL37A
4.15e-179	0.307811	0.613	0.408	1.01e-174	Maternal Macrophages 2	LY86
4.37e-177	0.454717	0.724	0.54	1.06e-172	Maternal Macrophages 2	LMNA
1.07e-176	0.32055	0.792	0.606	2.6e-172	Maternal Macrophages 2	TMEM258
1.25e-175	0.277275	0.999	0.993	3.03e-171	Maternal Macrophages 2	RPS14
1.31e-174	0.250091	0.999	0.992	3.17e-170	Maternal Macrophages 2	RPL19
5.63e-172	0.266244	0.997	0.99	1.37e-167	Maternal Macrophages 2	RPS3A
9.28e-171	0.290845	0.918	0.786	2.25e-166	Maternal Macrophages 2	COX6B1
1.26e-169	0.30461	0.548	0.341	3.06e-165	Maternal Macrophages 2	SMAD7
1.57e-167	0.301522	0.857	0.705	3.8e-163	Maternal Macrophages 2	OST4
2.22e-167	0.299527	0.928	0.829	5.38e-163	Maternal Macrophages 2	RPL36AL
6.96e-167	0.331697	0.982	0.956	1.69e-162	Maternal Macrophages 2	ID2
8.54e-167	0.275	0.65	0.442	2.07e-162	Maternal Macrophages 2	MZT2B
3.68e-166	0.452923	0.859	0.74	8.92e-162	Maternal Macrophages 2	ATF3
1.37e-165	0.274488	0.498	0.309	3.33e-161	Maternal Macrophages 2	OSTC
3.59e-164	0.306367	0.87	0.703	8.69e-160	Maternal Macrophages 2	GSTP1
5.43e-164	0.301316	0.713	0.52	1.32e-159	Maternal Macrophages 2	KRTCAP2
8.49e-164	0.272193	0.483	0.297	2.06e-159	Maternal Macrophages 2	ALKBH7
2.45e-163	0.300906	0.861	0.705	5.94e-159	Maternal Macrophages 2	COX5B
2.63e-158	0.297038	0.447	0.26	6.37e-154	Maternal Macrophages 2	MIR155HG
2.74e-158	0.295996	0.591	0.4	6.64e-154	Maternal Macrophages 2	SYNGR2
1.19e-157	0.292503	0.531	0.349	2.88e-153	Maternal Macrophages 2	APBB1IP
1.41e-157	0.347682	0.796	0.644	3.42e-153	Maternal Macrophages 2	PPIB
7.31e-157	0.382027	0.919	0.868	1.77e-152	Maternal Macrophages 2	GRN
2.14e-155	0.393597	0.703	0.503	5.19e-151	Maternal Macrophages 2	TXN
2.79e-155	0.276375	0.841	0.662	6.75e-151	Maternal Macrophages 2	UQCRH
9.18e-154	0.386921	0.99	0.978	2.23e-149	Maternal Macrophages 2	IER3
2.03e-153	0.305231	0.866	0.731	4.92e-149	Maternal Macrophages 2	UQCR11
3.15e-152	0.265374	0.631	0.432	7.64e-148	Maternal Macrophages 2	NDUFB4
3.33e-152	0.286507	0.847	0.692	8.08e-148	Maternal Macrophages 2	EIF3K
1.28e-151	0.282785	0.578	0.389	3.11e-147	Maternal Macrophages 2	DAD1
1.6e-151	0.262923	0.83	0.614	3.88e-147	Maternal Macrophages 2	C15orf48
9.28e-150	0.253027	1	0.999	2.25e-145	Maternal Macrophages 2	TMSB10
9.51e-150	0.265353	0.946	0.87	2.31e-145	Maternal Macrophages 2	UQCRB
2.11e-149	0.260608	0.566	0.373	5.12e-145	Maternal Macrophages 2	CHURC1
5.32e-149	0.294515	0.803	0.637	1.29e-144	Maternal Macrophages 2	POMP
1e-148	0.252996	0.996	0.984	2.43e-144	Maternal Macrophages 2	RPL17
5.34e-148	0.258117	0.985	0.949	1.29e-143	Maternal Macrophages 2	RPL5
1.52e-144	0.274617	0.8	0.632	3.68e-140	Maternal Macrophages 2	SNHG29
1.6e-144	0.25754	0.525	0.342	3.88e-140	Maternal Macrophages 2	RABAC1
1.07e-143	0.286419	0.661	0.473	2.6e-139	Maternal Macrophages 2	NDUFA3
1.29e-143	0.300133	0.813	0.659	3.14e-139	Maternal Macrophages 2	NAP1L1
2.39e-139	0.273789	0.954	0.863	5.79e-135	Maternal Macrophages 2	ZFAS1
7.79e-139	0.274963	0.558	0.373	1.89e-134	Maternal Macrophages 2	PHPT1
1.8e-138	0.29114	0.996	0.992	4.36e-134	Maternal Macrophages 2	CCL3
7.61e-138	0.274087	0.643	0.458	1.84e-133	Maternal Macrophages 2	RBX1
9.76e-138	0.272429	0.785	0.621	2.37e-133	Maternal Macrophages 2	SEC11A
4.63e-136	0.281057	0.742	0.548	1.12e-131	Maternal Macrophages 2	CLEC2B
4.71e-136	0.263348	0.853	0.711	1.14e-131	Maternal Macrophages 2	LAMTOR4
7.79e-136	0.278122	0.785	0.616	1.89e-131	Maternal Macrophages 2	SEC61B
3.1e-135	0.281367	0.814	0.643	7.52e-131	Maternal Macrophages 2	COX7B
2.57e-132	0.277976	0.871	0.742	6.22e-128	Maternal Macrophages 2	GNG5
2.72e-132	0.251839	0.362	0.208	6.59e-128	Maternal Macrophages 2	FBP1
2.21e-131	0.250311	0.968	0.925	5.35e-127	Maternal Macrophages 2	BRI3
3.83e-131	0.273993	0.875	0.739	9.28e-127	Maternal Macrophages 2	ELOB
4.28e-131	0.299569	0.719	0.524	1.04e-126	Maternal Macrophages 2	BHLHE40
6.94e-131	0.267483	0.633	0.447	1.68e-126	Maternal Macrophages 2	ADA2
6.17e-130	0.27915	0.822	0.673	1.5e-125	Maternal Macrophages 2	NDUFA13
2.77e-127	0.255154	0.782	0.613	6.72e-123	Maternal Macrophages 2	COX6A1
8.18e-126	0.271157	0.865	0.724	1.98e-121	Maternal Macrophages 2	ATP5ME
1.71e-125	0.28077	0.588	0.393	4.15e-121	Maternal Macrophages 2	SNX10
4.04e-123	0.250161	0.467	0.308	9.81e-119	Maternal Macrophages 2	MYDGF
4.47e-123	0.295713	0.625	0.447	1.08e-118	Maternal Macrophages 2	PTGER4
1.98e-122	0.265297	0.711	0.546	4.79e-118	Maternal Macrophages 2	ARL6IP5
1.91e-120	0.276915	0.775	0.615	4.64e-116	Maternal Macrophages 2	COX7A2
5.1e-119	0.278416	0.997	0.993	1.24e-114	Maternal Macrophages 2	NFKBIA
2.75e-117	0.258422	0.78	0.627	6.66e-113	Maternal Macrophages 2	ATP5MF
9.56e-107	0.278748	0.707	0.555	2.32e-102	Maternal Macrophages 2	NOP10
1.15e-103	0.274892	0.82	0.667	2.78e-99	Maternal Macrophages 2	ANXA2
9.23e-100	0.276866	0.491	0.34	2.24e-95	Maternal Macrophages 2	PRDM1
2.07e-99	0.265123	0.559	0.398	5.02e-95	Maternal Macrophages 2	IFI6
6.31e-99	0.297733	0.912	0.825	1.53e-94	Maternal Macrophages 2	TNFAIP3
1.82e-91	0.251825	0.923	0.873	4.42e-87	Maternal Macrophages 2	CTSZ
4.01e-91	0.371116	0.927	0.9	9.72e-87	Maternal Macrophages 2	CCL4L2
6.66e-90	0.255267	0.697	0.549	1.62e-85	Maternal Macrophages 2	TAGAP
9.73e-88	0.356727	0.959	0.945	2.36e-83	Maternal Macrophages 2	CCL4
7.64e-79	0.364525	0.587	0.466	1.85e-74	Maternal Macrophages 2	CXCL3
2.25e-42	0.326908	0.76	0.652	5.47e-38	Maternal Macrophages 2	G0S2
0	3.54734	0.999	0.307	0	CCL20 Monocytes	CCL20
0	1.32947	1	0.79	0	CCL20 Monocytes	IL1B
0	1.21273	0.902	0.586	0	CCL20 Monocytes	PTGS2
0	1.1873	0.95	0.597	0	CCL20 Monocytes	EREG
0	1.09771	0.993	0.695	0	CCL20 Monocytes	OLR1
0	1.05597	0.962	0.647	0	CCL20 Monocytes	G0S2
0	0.916572	0.999	0.977	0	CCL20 Monocytes	CXCL8
0	0.903065	0.982	0.705	0	CCL20 Monocytes	GPR183
0	0.888463	0.999	0.791	0	CCL20 Monocytes	BCL2A1
0	0.817556	0.998	0.836	0	CCL20 Monocytes	PLAUR
0	0.748068	1	0.977	0	CCL20 Monocytes	SRGN
0	0.722622	1	0.984	0	CCL20 Monocytes	SOD2
0	0.721521	0.739	0.379	0	CCL20 Monocytes	AQP9
0	0.712701	0.99	0.759	0	CCL20 Monocytes	CD44
0	0.549497	1	1	0	CCL20 Monocytes	FTH1
5.8e-300	0.882861	0.996	0.914	1.41e-295	CCL20 Monocytes	CCL3L1
3.9e-297	0.740633	0.846	0.544	9.45e-293	CCL20 Monocytes	SERPINB9
9.43e-285	0.89416	0.913	0.621	2.29e-280	CCL20 Monocytes	C15orf48
2.35e-276	0.609539	0.98	0.87	5.7e-272	CCL20 Monocytes	MAP3K8
1.62e-269	0.932331	0.794	0.494	3.93e-265	CCL20 Monocytes	IL1RN
6.93e-257	0.64295	0.803	0.5	1.68e-252	CCL20 Monocytes	EHD1
5.28e-254	0.790932	0.947	0.754	1.28e-249	CCL20 Monocytes	CXCL2
9.41e-247	0.592035	0.999	0.967	2.28e-242	CCL20 Monocytes	BTG1
2.4e-235	0.687374	0.649	0.342	5.81e-231	CCL20 Monocytes	LUCAT1
5.7e-235	0.665741	0.866	0.633	1.38e-230	CCL20 Monocytes	NLRP3
2.63e-230	0.774421	0.453	0.195	6.37e-226	CCL20 Monocytes	DNAAF1
6.36e-226	0.594377	1	0.782	1.54e-221	CCL20 Monocytes	VIM
8.19e-220	0.440604	0.389	0.152	1.99e-215	CCL20 Monocytes	TRAF1
6.26e-219	0.633398	0.788	0.543	1.52e-214	CCL20 Monocytes	NFKB1
2.51e-214	0.450759	1	0.995	6.09e-210	CCL20 Monocytes	RPS28
1.88e-213	0.563884	0.978	0.826	4.55e-209	CCL20 Monocytes	TNFAIP3
1.68e-210	0.637107	0.596	0.322	4.08e-206	CCL20 Monocytes	BASP1
1.14e-208	0.445495	1	0.995	2.76e-204	CCL20 Monocytes	RPS27
3.87e-208	0.669074	0.806	0.554	9.37e-204	CCL20 Monocytes	INSIG1
3.21e-206	0.559304	0.889	0.609	7.78e-202	CCL20 Monocytes	UPP1
2.67e-202	0.47949	0.996	0.98	6.47e-198	CCL20 Monocytes	PNRC1
2.21e-193	0.788613	0.35	0.139	5.35e-189	CCL20 Monocytes	AREG
4.91e-193	0.557971	0.806	0.591	1.19e-188	CCL20 Monocytes	TNFAIP8
6.61e-193	0.390519	1	0.999	1.6e-188	CCL20 Monocytes	RPL41
1.01e-191	0.56792	0.85	0.686	2.45e-187	CCL20 Monocytes	CFLAR
2.24e-185	0.404058	1	0.995	5.43e-181	CCL20 Monocytes	RPS29
1.89e-180	0.540005	0.832	0.634	4.57e-176	CCL20 Monocytes	ATP2B1
3.34e-180	0.404213	1	0.995	8.09e-176	CCL20 Monocytes	RPL28
6.16e-180	0.510645	1	0.804	1.49e-175	CCL20 Monocytes	LYZ
2.23e-178	0.555986	0.692	0.434	5.41e-174	CCL20 Monocytes	ATP13A3
5.25e-176	0.428952	0.279	0.1	1.27e-171	CCL20 Monocytes	IL1A
1.46e-175	0.381481	1	0.997	3.55e-171	CCL20 Monocytes	RPL39
2.18e-175	0.468593	0.561	0.304	5.29e-171	CCL20 Monocytes	SLC7A5
[truncated: 1,983 more rows]

## Sheet: UCBMC
p_val	avg_log2FC	pct.1	pct.2	p_val_adj	cluster	gene
0	2.20216	1	0.915	0	IL1B Classical	CTSS
0	2.14403	0.989	0.85	0	IL1B Classical	LGALS2
0	2.13968	0.994	0.889	0	IL1B Classical	IL1B
0	2.13847	1	0.981	0	IL1B Classical	NEAT1
0	2.02577	1	0.924	0	IL1B Classical	LYZ
0	2.01917	1	0.999	0	IL1B Classical	FTH1
0	1.94182	1	0.844	0	IL1B Classical	IFI30
0	1.8935	0.999	0.841	0	IL1B Classical	CEBPB
0	1.89295	0.997	0.963	0	IL1B Classical	CRIP1
0	1.88365	0.999	0.81	0	IL1B Classical	CST3
0	1.88354	0.994	0.739	0	IL1B Classical	CFD
0	1.86548	0.988	0.724	0	IL1B Classical	CPVL
0	1.79283	0.999	0.848	0	IL1B Classical	FCN1
0	1.77051	0.999	0.877	0	IL1B Classical	PSAP
0	1.75382	0.992	0.745	0	IL1B Classical	CLEC7A
0	1.73114	0.955	0.78	0	IL1B Classical	G0S2
0	1.73076	1	0.932	0	IL1B Classical	S100A6
0	1.71966	1	0.942	0	IL1B Classical	SRGN
0	1.71735	1	0.975	0	IL1B Classical	SAT1
0	1.70837	0.999	0.954	0	IL1B Classical	S100A10
0	1.6951	0.997	0.862	0	IL1B Classical	VCAN
0	1.68638	1	0.9	0	IL1B Classical	S100A4
0	1.68258	0.994	0.83	0	IL1B Classical	SERPINA1
0	1.66543	1	0.968	0	IL1B Classical	VIM
0	1.63651	1	0.875	0	IL1B Classical	TYROBP
0	1.62899	1	0.996	0	IL1B Classical	FTL
0	1.60336	1	0.906	0	IL1B Classical	AIF1
0	1.58875	0.999	0.887	0	IL1B Classical	NAMPT
0	1.57637	0.997	0.904	0	IL1B Classical	HLA-DRB1
0	1.57106	0.988	0.848	0	IL1B Classical	MS4A6A
0	1.56179	0.992	0.819	0	IL1B Classical	PLAUR
0	1.56171	0.944	0.741	0	IL1B Classical	LUCAT1
0	1.55227	0.985	0.809	0	IL1B Classical	FCGR2A
0	1.55215	0.994	0.876	0	IL1B Classical	KLF10
0	1.54893	0.991	0.758	0	IL1B Classical	CSF3R
0	1.54312	0.981	0.791	0	IL1B Classical	ATP2B1-AS1
0	1.54145	0.996	0.785	0	IL1B Classical	S100A11
0	1.53831	0.925	0.787	0	IL1B Classical	DUSP6
0	1.53377	0.994	0.809	0	IL1B Classical	TYMP
0	1.52544	0.983	0.712	0	IL1B Classical	LGALS3
0	1.51299	0.978	0.838	0	IL1B Classical	IER3
0	1.5121	0.984	0.766	0	IL1B Classical	CEBPD
0	1.5054	0.999	0.834	0	IL1B Classical	GSTP1
0	1.484	0.999	0.959	0	IL1B Classical	MCL1
0	1.48288	0.991	0.832	0	IL1B Classical	SLC11A1
0	1.48007	0.981	0.804	0	IL1B Classical	CD14
0	1.47347	0.971	0.813	0	IL1B Classical	VEGFA
0	1.47215	0.993	0.828	0	IL1B Classical	LGALS1
0	1.46886	0.992	0.783	0	IL1B Classical	CSTA
0	1.46801	0.964	0.82	0	IL1B Classical	PPIF
0	1.45834	0.99	0.833	0	IL1B Classical	VMP1
0	1.45379	0.998	0.884	0	IL1B Classical	GABARAP
0	1.44328	0.971	0.789	0	IL1B Classical	FGL2
0	1.43933	0.988	0.817	0	IL1B Classical	AC020656.1
0	1.4383	0.999	0.876	0	IL1B Classical	LST1
0	1.42315	0.985	0.741	0	IL1B Classical	CD68
0	1.41523	0.991	0.844	0	IL1B Classical	ZEB2
0	1.40153	0.98	0.811	0	IL1B Classical	MARCKS
0	1.39393	0.985	0.798	0	IL1B Classical	TIMP1
0	1.373	0.989	0.94	0	IL1B Classical	CXCL8
0	1.36839	0.998	0.925	0	IL1B Classical	TKT
0	1.36737	0.972	0.786	0	IL1B Classical	HBEGF
0	1.36257	0.978	0.797	0	IL1B Classical	KLF4
0	1.36189	0.978	0.724	0	IL1B Classical	TRIB1
0	1.35962	0.965	0.746	0	IL1B Classical	GLUL
0	1.33945	0.999	0.924	0	IL1B Classical	COTL1
0	1.32443	0.961	0.708	0	IL1B Classical	TREM1
0	1.32025	0.991	0.862	0	IL1B Classical	APLP2
0	1.30117	0.997	0.884	0	IL1B Classical	HLA-DRA
0	1.29045	0.963	0.785	0	IL1B Classical	NLRP3
0	1.28926	0.96	0.757	0	IL1B Classical	AHR
0	1.28888	0.899	0.738	0	IL1B Classical	THBS1
0	1.28344	0.993	0.875	0	IL1B Classical	ANXA1
0	1.27781	0.983	0.835	0	IL1B Classical	ANXA2
0	1.27623	0.993	0.899	0	IL1B Classical	AC020916.1
0	1.27519	0.943	0.759	0	IL1B Classical	ITGAX
0	1.27303	0.962	0.836	0	IL1B Classical	EGR1
0	1.27064	0.971	0.819	0	IL1B Classical	CFP
0	1.26461	0.928	0.775	0	IL1B Classical	APOBEC3A
0	1.26127	0.998	0.87	0	IL1B Classical	TSPO
0	1.25411	0.952	0.789	0	IL1B Classical	C5AR1
0	1.2496	0.982	0.779	0	IL1B Classical	ASAH1
0	1.2401	0.985	0.844	0	IL1B Classical	MNDA
0	1.2383	0.979	0.78	0	IL1B Classical	GRN
0	1.23752	0.957	0.731	0	IL1B Classical	TMEM176A
0	1.23359	0.957	0.664	0	IL1B Classical	TMEM176B
0	1.23128	1	0.979	0	IL1B Classical	OAZ1
0	1.22707	0.98	0.809	0	IL1B Classical	NCF2
0	1.2177	1	0.983	0	IL1B Classical	SH3BGRL3
0	1.212	1	0.921	0	IL1B Classical	S100A9
0	1.21077	0.969	0.791	0	IL1B Classical	ANXA5
0	1.19748	0.997	0.877	0	IL1B Classical	FCER1G
0	1.19491	0.981	0.912	0	IL1B Classical	CTNNB1
0	1.19449	0.979	0.909	0	IL1B Classical	SGK1
0	1.18781	0.979	0.825	0	IL1B Classical	SPI1
0	1.18531	0.983	0.877	0	IL1B Classical	SOD2
0	1.18168	0.993	0.87	0	IL1B Classical	HLA-DQB1
0	1.18067	0.98	0.899	0	IL1B Classical	AHNAK
0	1.17641	0.99	0.894	0	IL1B Classical	MIDN
0	1.17298	0.996	0.926	0	IL1B Classical	HIF1A
0	1.16622	0.951	0.728	0	IL1B Classical	PDE4B
0	1.16317	0.981	0.852	0	IL1B Classical	AP1S2
0	1.1598	0.959	0.783	0	IL1B Classical	TNFRSF1B
0	1.15243	0.97	0.8	0	IL1B Classical	HLA-DRB5
0	1.14557	0.968	0.875	0	IL1B Classical	CYBB
0	1.14298	0.96	0.761	0	IL1B Classical	CTSB
0	1.13454	0.982	0.849	0	IL1B Classical	EVI2B
0	1.13319	0.981	0.856	0	IL1B Classical	FCGRT
0	1.13238	0.905	0.774	0	IL1B Classical	CD300E
0	1.1312	0.961	0.835	0	IL1B Classical	BCL2A1
0	1.12619	0.942	0.761	0	IL1B Classical	LRP1
0	1.11689	0.958	0.81	0	IL1B Classical	ALDH2
0	1.11683	0.934	0.754	0	IL1B Classical	DMXL2
0	1.11647	0.974	0.81	0	IL1B Classical	GABARAPL1
0	1.1038	0.966	0.813	0	IL1B Classical	JAML
0	1.0983	0.962	0.782	0	IL1B Classical	NPC2
0	1.09462	0.955	0.822	0	IL1B Classical	LILRB3
0	1.09282	0.946	0.777	0	IL1B Classical	CD302
0	1.09113	0.841	0.699	0	IL1B Classical	PTGS2
0	1.08736	0.988	0.874	0	IL1B Classical	MAP3K8
0	1.08238	0.966	0.762	0	IL1B Classical	RNF130
0	1.08235	0.942	0.703	0	IL1B Classical	MPEG1
0	1.0817	0.815	0.769	0	IL1B Classical	EREG
0	1.08137	0.946	0.779	0	IL1B Classical	MS4A7
0	1.07927	0.944	0.856	0	IL1B Classical	CDKN1A
0	1.076	0.993	0.921	0	IL1B Classical	IRF2BP2
0	1.07488	0.957	0.738	0	IL1B Classical	NFIL3
0	1.07416	0.931	0.701	0	IL1B Classical	LILRB2
0	1.07144	0.967	0.759	0	IL1B Classical	PTPRE
0	1.06684	1	0.998	0	IL1B Classical	ACTB
0	1.06673	0.95	0.779	0	IL1B Classical	IRAK3
0	1.05666	0.997	0.946	0	IL1B Classical	CD44
0	1.0546	0.94	0.718	0	IL1B Classical	RAB31
0	1.04987	0.983	0.856	0	IL1B Classical	TALDO1
0	1.04903	0.952	0.795	0	IL1B Classical	PPT1
0	1.04536	0.919	0.786	0	IL1B Classical	TNFAIP2
0	1.03945	0.968	0.885	0	IL1B Classical	ZFP36L1
0	1.03715	0.996	0.941	0	IL1B Classical	ARPC1B
0	1.0322	0.883	0.748	0	IL1B Classical	MAFB
0	1.02897	0.957	0.812	0	IL1B Classical	BHLHE40
0	1.01814	0.956	0.79	0	IL1B Classical	CTSH
0	1.01724	0.984	0.922	0	IL1B Classical	ID2
0	1.01493	0.926	0.815	0	IL1B Classical	CD93
0	1.0055	0.886	0.65	0	IL1B Classical	ADGRE2
0	1.00173	0.947	0.852	0	IL1B Classical	ATF3
0	1.00109	0.945	0.732	0	IL1B Classical	PECAM1
0	1.00093	0.923	0.731	0	IL1B Classical	ZNF385A
0	1.00031	0.96	0.804	0	IL1B Classical	RGS2
0	0.997925	0.982	0.851	0	IL1B Classical	CD63
0	0.99664	0.935	0.765	0	IL1B Classical	TLE3
0	0.99298	0.933	0.81	0	IL1B Classical	SLC7A7
0	0.991021	0.974	0.841	0	IL1B Classical	PLEK
0	0.990027	0.906	0.676	0	IL1B Classical	SLC43A2
0	0.988804	0.963	0.765	0	IL1B Classical	NINJ1
0	0.986556	0.983	0.866	0	IL1B Classical	VSIR
0	0.979894	1	0.982	0	IL1B Classical	LAPTM5
0	0.979063	0.905	0.669	0	IL1B Classical	ETS2
0	0.977561	0.964	0.841	0	IL1B Classical	CTSZ
0	0.968096	0.927	0.716	0	IL1B Classical	IGSF6
0	0.965564	0.966	0.818	0	IL1B Classical	FOSL2
0	0.96071	1	0.982	0	IL1B Classical	CYBA
0	0.960133	0.995	0.948	0	IL1B Classical	FOSB
0	0.96	0.982	0.89	0	IL1B Classical	YBX3
0	0.953431	0.984	0.836	0	IL1B Classical	BRI3
0	0.95223	0.92	0.787	0	IL1B Classical	ATP13A3
0	0.951303	0.999	0.982	0	IL1B Classical	ZFP36
0	0.94937	0.971	0.832	0	IL1B Classical	UPP1
0	0.944895	0.97	0.854	0	IL1B Classical	GPCPD1
0	0.943649	0.98	0.942	0	IL1B Classical	HSPA5
0	0.936013	0.926	0.829	0	IL1B Classical	CLEC12A
0	0.934295	0.91	0.724	0	IL1B Classical	CCDC88A
0	0.929646	0.933	0.781	0	IL1B Classical	MIR22HG
0	0.925163	0.93	0.789	0	IL1B Classical	PILRA
0	0.92491	0.928	0.813	0	IL1B Classical	PLXDC2
0	0.923302	0.949	0.794	0	IL1B Classical	RIT1
0	0.921047	1	0.904	0	IL1B Classical	S100A8
0	0.914592	0.999	0.98	0	IL1B Classical	GAPDH
0	0.910861	0.921	0.779	0	IL1B Classical	FPR1
0	0.910041	0.981	0.859	0	IL1B Classical	ATP6V0B
0	0.907389	0.991	0.887	0	IL1B Classical	CLIC1
0	0.903655	0.967	0.815	0	IL1B Classical	H2AFY
0	0.900181	0.941	0.781	0	IL1B Classical	TPM4
0	0.891037	0.859	0.722	0	IL1B Classical	DSE
0	0.890933	0.949	0.816	0	IL1B Classical	JARID2
0	0.890446	0.977	0.875	0	IL1B Classical	VASP
0	0.881474	0.952	0.826	0	IL1B Classical	CNPY3
0	0.87681	0.954	0.782	0	IL1B Classical	LTA4H
0	0.876057	0.9	0.703	0	IL1B Classical	OGFRL1
0	0.875005	0.973	0.881	0	IL1B Classical	PRELID1
0	0.87449	0.957	0.786	0	IL1B Classical	C1orf162
0	0.873967	0.918	0.806	0	IL1B Classical	CPPED1
0	0.87375	0.847	0.695	0	IL1B Classical	ZFHX3
0	0.87081	0.944	0.793	0	IL1B Classical	RGCC
0	0.870551	0.956	0.83	0	IL1B Classical	ZBTB7A
0	0.867792	0.944	0.738	0	IL1B Classical	ZYX
0	0.866319	0.958	0.836	0	IL1B Classical	PYCARD
0	0.865711	0.943	0.754	0	IL1B Classical	NCOA4
0	0.865004	0.901	0.691	0	IL1B Classical	STX11
0	0.862386	0.976	0.875	0	IL1B Classical	NCF1
0	0.862277	1	0.959	0	IL1B Classical	DUSP1
0	0.861797	1	0.984	0	IL1B Classical	FOS
0	0.855998	0.92	0.736	0	IL1B Classical	SMIM25
0	0.854186	0.902	0.716	0	IL1B Classical	PNP
0	0.852071	0.937	0.775	0	IL1B Classical	PLSCR1
0	0.848423	0.89	0.674	0	IL1B Classical	PHLDA2
0	0.843822	0.936	0.728	0	IL1B Classical	LY86
0	0.843284	0.875	0.726	0	IL1B Classical	AC015912.3
0	0.842936	0.935	0.749	0	IL1B Classical	TNFSF13B
0	0.839525	0.824	0.584	0	IL1B Classical	FCAR
0	0.839073	0.918	0.713	0	IL1B Classical	LILRA5
0	0.837586	0.909	0.723	0	IL1B Classical	RIPK2
0	0.837392	0.93	0.829	0	IL1B Classical	RUNX1
0	0.836658	0.873	0.745	0	IL1B Classical	ADM
0	0.835589	0.998	0.952	0	IL1B Classical	ITGB2
0	0.83399	0.92	0.756	0	IL1B Classical	ACSL1
0	0.833009	0.932	0.793	0	IL1B Classical	IL10RA
0	0.832784	0.904	0.774	0	IL1B Classical	RAP2B
0	0.832057	0.942	0.803	0	IL1B Classical	STXBP2
0	0.83046	0.896	0.731	0	IL1B Classical	TGFBI
0	0.828349	0.953	0.897	0	IL1B Classical	MXD1
0	0.828344	0.926	0.783	0	IL1B Classical	LYN
0	0.817502	0.927	0.814	0	IL1B Classical	LCP2
0	0.811567	0.966	0.882	0	IL1B Classical	SAMHD1
0	0.808486	0.909	0.746	0	IL1B Classical	SULF2
0	0.808116	0.743	0.628	0	IL1B Classical	CXCL2
0	0.807564	0.878	0.619	0	IL1B Classical	TIMP2
0	0.807068	0.893	0.748	0	IL1B Classical	ZBTB43
0	0.80682	0.929	0.798	0	IL1B Classical	ARRDC3
0	0.806813	0.982	0.836	0	IL1B Classical	EFHD2
0	0.806574	0.926	0.75	0	IL1B Classical	TET2
0	0.80389	0.875	0.7	0	IL1B Classical	EMILIN2
0	0.803426	0.964	0.737	0	IL1B Classical	SERPINB1
0	0.802031	0.995	0.944	0	IL1B Classical	LCP1
0	0.798641	0.955	0.786	0	IL1B Classical	HLA-DPA1
0	0.795561	0.876	0.743	0	IL1B Classical	C15orf39
0	0.793136	0.893	0.768	0	IL1B Classical	CLEC4E
0	0.792077	0.897	0.751	0	IL1B Classical	DPYSL2
0	0.789226	0.937	0.734	0	IL1B Classical	MEGF9
0	0.787898	0.858	0.728	0	IL1B Classical	THBD
0	0.785761	0.884	0.721	0	IL1B Classical	CD4
0	0.785172	0.885	0.733	0	IL1B Classical	KCTD12
0	0.783654	0.895	0.697	0	IL1B Classical	GRINA
0	0.779387	0.857	0.717	0	IL1B Classical	GPR183
0	0.768161	0.936	0.763	0	IL1B Classical	PLP2
0	0.765809	0.912	0.74	0	IL1B Classical	ARL4A
0	0.764618	0.998	0.963	0	IL1B Classical	EMP3
0	0.764109	0.932	0.773	0	IL1B Classical	FGR
0	0.761714	0.89	0.76	0	IL1B Classical	RILPL2
0	0.760905	0.972	0.839	0	IL1B Classical	MYO1F
0	0.760252	0.915	0.836	0	IL1B Classical	HLA-DMA
0	0.752567	0.903	0.764	0	IL1B Classical	CHP1
0	0.746925	0.824	0.656	0	IL1B Classical	B3GNT5
0	0.746365	0.94	0.745	0	IL1B Classical	FOLR3
0	0.746019	0.906	0.777	0	IL1B Classical	CPEB4
0	0.745999	0.973	0.878	0	IL1B Classical	FLNA
0	0.742886	0.917	0.808	0	IL1B Classical	POU2F2
0	0.742323	0.84	0.646	0	IL1B Classical	IFITM3
0	0.742015	0.922	0.796	0	IL1B Classical	IFNGR2
0	0.741376	0.893	0.774	0	IL1B Classical	BID
0	0.741289	0.917	0.818	0	IL1B Classical	SPAG9
0	0.73729	0.912	0.812	0	IL1B Classical	LRRK2
0	0.736	0.85	0.653	0	IL1B Classical	ITGA5
0	0.734646	0.905	0.799	0	IL1B Classical	SCO2
0	0.733393	0.841	0.672	0	IL1B Classical	TLR2
0	0.731413	0.89	0.719	0	IL1B Classical	SLA
0	0.729924	0.882	0.761	0	IL1B Classical	HCK
0	0.729712	0.861	0.634	0	IL1B Classical	RASGEF1B
0	0.727263	0.861	0.671	0	IL1B Classical	CD86
0	0.726861	0.853	0.76	0	IL1B Classical	ZMIZ1
0	0.726679	0.9	0.758	0	IL1B Classical	CREG1
0	0.724565	0.893	0.732	0	IL1B Classical	GAS7
0	0.723277	0.895	0.696	0	IL1B Classical	C19orf38
0	0.722725	0.897	0.824	0	IL1B Classical	SNAI1
0	0.722483	0.917	0.821	0	IL1B Classical	2023-03-01
0	0.720534	0.872	0.787	0	IL1B Classical	OSM
0	0.715644	0.862	0.758	0	IL1B Classical	ODF3B
0	0.715332	0.833	0.776	0	IL1B Classical	CSF2RA
0	0.714899	0.928	0.807	0	IL1B Classical	MAP2K3
0	0.714778	0.932	0.854	0	IL1B Classical	NR4A1
0	0.712099	0.794	0.709	0	IL1B Classical	IL1RN
0	0.711479	0.903	0.608	0	IL1B Classical	CD36
0	0.710843	0.885	0.744	0	IL1B Classical	MBOAT7
0	0.70921	0.887	0.76	0	IL1B Classical	TPP1
0	0.702786	0.896	0.777	0	IL1B Classical	GSTO1
0	0.702573	0.92	0.825	0	IL1B Classical	THEMIS2
0	0.701154	0.971	0.92	0	IL1B Classical	ZFAND5
0	0.70048	0.97	0.885	0	IL1B Classical	GNG5
0	0.699473	0.829	0.597	0	IL1B Classical	CXCL16
0	0.687309	0.952	0.762	0	IL1B Classical	BLVRB
0	0.686673	0.874	0.711	0	IL1B Classical	BACH1
0	0.686661	0.833	0.685	0	IL1B Classical	WARS
0	0.685512	0.87	0.751	0	IL1B Classical	RNF19B
0	0.6843	0.884	0.664	0	IL1B Classical	TMEM170B
0	0.683692	0.918	0.794	0	IL1B Classical	PGD
0	0.683365	0.886	0.754	0	IL1B Classical	RXRA
0	0.680989	0.877	0.75	0	IL1B Classical	RAB32
0	0.678196	0.879	0.628	0	IL1B Classical	CREB5
0	0.678003	0.826	0.735	0	IL1B Classical	SLC15A3
0	0.676222	0.807	0.726	0	IL1B Classical	TLR4
0	0.67619	0.898	0.754	0	IL1B Classical	AGFG1
0	0.673097	0.879	0.727	0	IL1B Classical	CLEC4A
0	0.663819	0.9	0.805	0	IL1B Classical	PLIN2
0	0.661198	0.766	0.587	0	IL1B Classical	PHLDA1
0	0.65947	0.935	0.836	0	IL1B Classical	TXN
0	0.657815	0.908	0.822	0	IL1B Classical	BST1
0	0.657663	0.897	0.743	0	IL1B Classical	SCPEP1
0	0.657594	0.846	0.738	0	IL1B Classical	UBE2D1
0	0.657268	0.863	0.642	0	IL1B Classical	CRTAP
0	0.657075	0.917	0.825	0	IL1B Classical	MED13L
0	0.654232	0.865	0.788	0	IL1B Classical	IL13RA1
0	0.652422	0.875	0.683	0	IL1B Classical	TPPP3
0	0.652101	0.916	0.801	0	IL1B Classical	CSTB
0	0.651643	0.775	0.634	0	IL1B Classical	LMNA
0	0.651097	0.957	0.879	0	IL1B Classical	SOCS3
0	0.649585	0.931	0.807	0	IL1B Classical	ATP1B3
0	0.649222	0.857	0.784	0	IL1B Classical	PRKAG2
0	0.647592	0.853	0.744	0	IL1B Classical	ANKRD28
0	0.646022	0.839	0.671	0	IL1B Classical	KYNU
0	0.645353	0.876	0.787	0	IL1B Classical	CASP1
0	0.644047	0.831	0.73	0	IL1B Classical	EAF1
0	0.643983	0.821	0.713	0	IL1B Classical	PTX3
0	0.642659	0.858	0.718	0	IL1B Classical	PHACTR1
0	0.638592	0.83	0.72	0	IL1B Classical	SERPINB9
0	0.638211	0.926	0.811	0	IL1B Classical	CARD16
0	0.638121	0.845	0.722	0	IL1B Classical	SH3BP2
0	0.636128	0.899	0.795	0	IL1B Classical	EHD1
0	0.63028	0.819	0.785	0	IL1B Classical	CCL3L1
0	0.629499	0.806	0.716	0	IL1B Classical	RBM47
0	0.624317	0.904	0.834	0	IL1B Classical	PELI1
0	0.622716	0.865	0.777	0	IL1B Classical	OTUD1
0	0.622153	0.811	0.703	0	IL1B Classical	CYTOR
0	0.617083	0.809	0.762	0	IL1B Classical	IL6R
0	0.61404	0.852	0.752	0	IL1B Classical	FOXO3
0	0.612492	0.932	0.825	0	IL1B Classical	PLBD1
0	0.611231	0.819	0.733	0	IL1B Classical	ICAM1
0	0.608606	0.87	0.756	0	IL1B Classical	RABGEF1
0	0.597571	0.797	0.492	0	IL1B Classical	HNMT
0	0.594973	0.839	0.701	0	IL1B Classical	HSBP1
0	0.593903	0.98	0.946	0	IL1B Classical	GADD45B
0	0.593154	0.772	0.687	0	IL1B Classical	PTAFR
0	0.59175	0.83	0.712	0	IL1B Classical	PFKFB3
0	0.591099	0.857	0.748	0	IL1B Classical	CDA
0	0.586455	0.977	0.935	0	IL1B Classical	SLC2A3
0	0.586412	0.91	0.801	0	IL1B Classical	MYADM
0	0.584616	0.833	0.706	0	IL1B Classical	LACTB
0	0.583751	0.816	0.659	0	IL1B Classical	NRIP3
0	0.583628	0.795	0.662	0	IL1B Classical	LINC00877
0	0.582012	0.848	0.811	0	IL1B Classical	ADAM17
0	0.581917	0.973	0.785	0	IL1B Classical	S100A12
0	0.577581	0.815	0.744	0	IL1B Classical	CDC42EP3
0	0.573105	0.855	0.758	0	IL1B Classical	DENND3
0	0.570866	0.868	0.772	0	IL1B Classical	SERPINB6
0	0.570095	0.792	0.727	0	IL1B Classical	ANPEP
0	0.56627	0.845	0.748	0	IL1B Classical	CARD19
0	0.564577	0.828	0.705	0	IL1B Classical	MGAT1
0	0.560206	0.856	0.769	0	IL1B Classical	FGD4
0	0.556341	0.999	0.913	0	IL1B Classical	CD74
0	0.555362	0.845	0.678	0	IL1B Classical	SNX10
0	0.554898	0.815	0.629	0	IL1B Classical	TUBB6
0	0.553733	0.796	0.789	0	IL1B Classical	AC090559.1
0	0.549481	0.844	0.812	0	IL1B Classical	MAPK6
0	0.546106	0.91	0.844	0	IL1B Classical	MYO1G
0	0.544279	0.843	0.718	0	IL1B Classical	GNS
0	0.544245	0.833	0.737	0	IL1B Classical	QSOX1
0	0.543673	0.842	0.785	0	IL1B Classical	TIPARP
0	0.543353	0.911	0.782	0	IL1B Classical	HLA-DMB
0	0.543176	0.808	0.698	0	IL1B Classical	CORO1C
0	0.541657	0.85	0.778	0	IL1B Classical	ENTPD1
0	0.539879	0.803	0.641	0	IL1B Classical	LILRA2
0	0.538457	0.787	0.697	0	IL1B Classical	SLC31A2
0	0.536422	0.81	0.72	0	IL1B Classical	PEA15
0	0.535917	0.808	0.658	0	IL1B Classical	TENT5A
0	0.535898	0.953	0.895	0	IL1B Classical	CTSD
0	0.532005	0.885	0.855	0	IL1B Classical	RBP7
0	0.531902	0.784	0.678	0	IL1B Classical	DOCK5
0	0.531316	0.749	0.659	0	IL1B Classical	FAM49A
0	0.531004	0.846	0.675	0	IL1B Classical	SAMSN1
0	0.529896	0.832	0.706	0	IL1B Classical	NRGN
0	0.529512	0.996	0.977	0	IL1B Classical	KLF6
0	0.524074	0.947	0.907	0	IL1B Classical	TPI1
0	0.51854	0.792	0.712	0	IL1B Classical	LRRC25
0	0.517937	0.879	0.787	0	IL1B Classical	ABHD5
0	0.513772	0.876	0.716	0	IL1B Classical	HES4
0	0.512907	0.919	0.824	0	IL1B Classical	SLC25A37
0	0.508932	0.735	0.574	0	IL1B Classical	CCR1
0	0.507126	0.725	0.574	0	IL1B Classical	SIRPA
0	0.505913	0.818	0.696	0	IL1B Classical	SHTN1
0	0.502854	0.983	0.948	0	IL1B Classical	TNFAIP3
0	0.499229	0.87	0.811	0	IL1B Classical	RGS18
0	0.498877	0.79	0.62	0	IL1B Classical	CD163
0	0.496813	0.818	0.691	0	IL1B Classical	ELL2
0	0.495246	0.784	0.689	0	IL1B Classical	SLC24A4
0	0.494054	0.815	0.768	0	IL1B Classical	CPD
0	0.492488	0.783	0.755	0	IL1B Classical	RAB20
0	0.492278	0.742	0.644	0	IL1B Classical	RNF144B
0	0.491286	0.889	0.898	0	IL1B Classical	AL355075.4
0	0.490496	0.828	0.817	0	IL1B Classical	SYK
0	0.488329	0.918	0.858	0	IL1B Classical	CHMP1B
0	0.486403	0.763	0.637	0	IL1B Classical	MAFG
0	0.485457	0.701	0.688	0	IL1B Classical	HMOX1
0	0.484698	0.885	0.787	0	IL1B Classical	NR4A2
0	0.481578	0.726	0.719	0	IL1B Classical	LILRB1
0	0.481518	0.727	0.652	0	IL1B Classical	PTGER2
0	0.481253	0.824	0.692	0	IL1B Classical	GRK3
0	0.480533	0.824	0.753	0	IL1B Classical	KCNK6
0	0.480127	0.809	0.707	0	IL1B Classical	JDP2
0	0.478489	0.803	0.669	0	IL1B Classical	CSF1R
0	0.477197	0.756	0.679	0	IL1B Classical	LILRB4
0	0.477154	0.76	0.675	0	IL1B Classical	SLC6A6
0	0.475786	0.766	0.755	0	IL1B Classical	ZFYVE16
0	0.475128	0.999	0.996	0	IL1B Classical	NFKBIA
0	0.470278	0.8	0.711	0	IL1B Classical	AL391832.2
0	0.465406	0.749	0.733	0	IL1B Classical	AC096667.1
0	0.462263	0.669	0.656	0	IL1B Classical	CYP1B1
0	0.462248	0.821	0.733	0	IL1B Classical	CD33
0	0.460594	0.792	0.717	0	IL1B Classical	SH2B3
0	0.459374	0.8	0.714	0	IL1B Classical	NIBAN1
0	0.458488	0.794	0.691	0	IL1B Classical	ETV6
0	0.457634	0.898	0.817	0	IL1B Classical	ITGB1
0	0.456336	0.775	0.778	0	IL1B Classical	LILRA1
0	0.454855	0.889	0.801	0	IL1B Classical	TOP1
0	0.454452	0.737	0.661	0	IL1B Classical	P2RX4
0	0.453967	0.795	0.726	0	IL1B Classical	SLC8A1
0	0.453461	0.826	0.7	0	IL1B Classical	CD300LF
0	0.449938	0.998	0.99	0	IL1B Classical	ACTG1
0	0.448914	0.755	0.709	0	IL1B Classical	PLEKHO2
0	0.448293	0.676	0.504	0	IL1B Classical	PID1
0	0.445585	0.829	0.785	0	IL1B Classical	SIRPB1
0	0.44549	0.913	0.881	0	IL1B Classical	ATP2B1
0	0.444981	0.857	0.759	0	IL1B Classical	TRIM38
0	0.444739	0.83	0.778	0	IL1B Classical	PRAM1
0	0.441651	0.835	0.752	0	IL1B Classical	ATP6V0A1
0	0.436463	0.816	0.601	0	IL1B Classical	CYP27A1
0	0.433656	0.803	0.776	0	IL1B Classical	HES1
0	0.431345	0.817	0.778	0	IL1B Classical	EHD4
0	0.430794	0.848	0.799	0	IL1B Classical	ETV3
0	0.430619	0.727	0.652	0	IL1B Classical	PRKAG2-AS1
0	0.428229	0.781	0.719	0	IL1B Classical	SNX18
0	0.426777	0.737	0.754	0	IL1B Classical	F13A1
0	0.424159	0.893	0.786	0	IL1B Classical	RAB11FIP1
0	0.418304	0.928	0.862	0	IL1B Classical	HSP90B1
0	0.418091	0.825	0.722	0	IL1B Classical	VNN2
0	0.417754	0.764	0.72	0	IL1B Classical	TPD52L2
0	0.416469	0.737	0.754	0	IL1B Classical	GNA15
0	0.413985	0.773	0.675	0	IL1B Classical	ASGR2
0	0.411778	0.788	0.737	0	IL1B Classical	MPP1
0	0.41153	0.816	0.575	0	IL1B Classical	MGST1
0	0.411438	0.727	0.686	0	IL1B Classical	INSIG1
0	0.41043	0.723	0.653	0	IL1B Classical	SPHK1
0	0.406098	0.756	0.742	0	IL1B Classical	AQP9
0	0.405315	0.755	0.746	0	IL1B Classical	ACSL4
0	0.405258	0.728	0.61	0	IL1B Classical	HCAR3
0	0.404459	0.774	0.593	0	IL1B Classical	KIF13A
0	0.400813	0.7	0.683	0	IL1B Classical	MAP3K20
0	0.400109	0.907	0.766	0	IL1B Classical	METRNL
4.74e-300	0.407371	0.664	0.613	9.48e-297	IL1B Classical	HOTAIRM1
3.46e-199	0.547528	0.591	0.578	6.91e-196	IL1B Classical	C15orf48
0	3.66859	1	0.908	0	S100A8 Classical	S100A8
0	3.39691	1	0.925	0	S100A8 Classical	S100A9
0	3.21071	0.999	0.788	0	S100A8 Classical	S100A12
0	2.47586	1	0.927	0	S100A8 Classical	LYZ
0	2.2836	0.999	0.867	0	S100A8 Classical	VCAN
0	2.06473	1	0.935	0	S100A8 Classical	S100A6
0	2.03883	0.999	0.854	0	S100A8 Classical	FCN1
0	2.02419	0.995	0.941	0	S100A8 Classical	CXCL8
0	2.01089	0.996	0.822	0	S100A8 Classical	AC020656.1
0	1.92856	0.994	0.848	0	S100A8 Classical	MNDA
0	1.91313	0.999	0.875	0	S100A8 Classical	TSPO
0	1.90278	0.986	0.82	0	S100A8 Classical	PLBD1
0	1.902	0.968	0.785	0	S100A8 Classical	G0S2
0	1.8331	1	0.904	0	S100A8 Classical	S100A4
0	1.82727	1	0.918	0	S100A8 Classical	CTSS
0	1.82264	0.996	0.791	0	S100A8 Classical	CSTA
0	1.8043	0.997	0.834	0	S100A8 Classical	LGALS1
0	1.80026	1	0.97	0	S100A8 Classical	VIM
0	1.71366	0.991	0.741	0	S100A8 Classical	SERPINB1
0	1.71007	0.977	0.747	0	S100A8 Classical	FOLR3
0	1.69875	0.986	0.811	0	S100A8 Classical	CD14
0	1.6967	0.999	0.891	0	S100A8 Classical	NAMPT
0	1.68142	0.994	0.838	0	S100A8 Classical	SLC11A1
0	1.64663	0.993	0.826	0	S100A8 Classical	PLAUR
0	1.62028	0.994	0.767	0	S100A8 Classical	CSF3R
0	1.61832	0.993	0.88	0	S100A8 Classical	SOD2
0	1.61127	0.996	0.88	0	S100A8 Classical	ANXA1
0	1.60532	1	0.945	0	S100A8 Classical	SRGN
0	1.58349	0.998	0.928	0	S100A8 Classical	TKT
0	1.54703	0.996	0.794	0	S100A8 Classical	S100A11
0	1.53495	0.954	0.845	0	S100A8 Classical	RBP7
0	1.53055	1	0.981	0	S100A8 Classical	NEAT1
0	1.52955	1	0.881	0	S100A8 Classical	TYROBP
0	1.5097	1	0.996	0	S100A8 Classical	FTL
0	1.46868	1	0.981	0	S100A8 Classical	GAPDH
0	1.46664	0.999	0.847	0	S100A8 Classical	CEBPB
0	1.46554	0.991	0.867	0	S100A8 Classical	APLP2
0	1.45299	0.985	0.815	0	S100A8 Classical	NCF2
0	1.43974	0.99	0.86	0	S100A8 Classical	TALDO1
0	1.43472	1	0.881	0	S100A8 Classical	LST1
0	1.4155	0.999	0.882	0	S100A8 Classical	PSAP
0	1.40874	0.993	0.817	0	S100A8 Classical	TYMP
0	1.40513	1	0.96	0	S100A8 Classical	MCL1
0	1.40192	0.991	0.881	0	S100A8 Classical	KLF10
0	1.39978	0.988	0.854	0	S100A8 Classical	MS4A6A
0	1.3979	0.979	0.877	0	S100A8 Classical	CYBB
0	1.38327	0.994	0.902	0	S100A8 Classical	AC020916.1
0	1.37845	0.993	0.934	0	S100A8 Classical	SLC2A3
0	1.34937	0.985	0.845	0	S100A8 Classical	PLEK
0	1.33169	1	0.976	0	S100A8 Classical	SAT1
0	1.31278	0.965	0.84	0	S100A8 Classical	BCL2A1
0	1.31276	0.989	0.837	0	S100A8 Classical	SERPINA1
0	1.31102	0.962	0.792	0	S100A8 Classical	PGD
0	1.29877	0.97	0.804	0	S100A8 Classical	STXBP2
0	1.29495	0.982	0.752	0	S100A8 Classical	CD68
0	1.27864	1	0.98	0	S100A8 Classical	OAZ1
0	1.27477	0.98	0.788	0	S100A8 Classical	GRN
0	1.27442	0.989	0.854	0	S100A8 Classical	EVI2B
0	1.26094	0.965	0.783	0	S100A8 Classical	IRAK3
0	1.26074	0.992	0.841	0	S100A8 Classical	BRI3
0	1.26034	0.975	0.819	0	S100A8 Classical	MARCKS
0	1.25267	0.969	0.736	0	S100A8 Classical	TRIB1
0	1.25262	0.836	0.768	0	S100A8 Classical	EREG
0	1.25106	0.897	0.744	0	S100A8 Classical	THBS1
0	1.24555	0.99	0.898	0	S100A8 Classical	MIDN
0	1.24421	0.996	0.851	0	S100A8 Classical	IFI30
0	1.2433	0.957	0.739	0	S100A8 Classical	MEGF9
0	1.23457	0.999	0.956	0	S100A8 Classical	S100A10
0	1.2344	0.965	0.815	0	S100A8 Classical	ALDH2
0	1.23394	0.952	0.81	0	S100A8 Classical	LRRK2
0	1.2293	1	0.999	0	S100A8 Classical	FTH1
0	1.22648	0.998	0.882	0	S100A8 Classical	FCER1G
0	1.21953	0.955	0.757	0	S100A8 Classical	ACSL1
0	1.21612	0.984	0.757	0	S100A8 Classical	CLEC7A
0	1.21365	0.998	0.888	0	S100A8 Classical	GABARAP
0	1.20798	0.976	0.724	0	S100A8 Classical	LGALS3
0	1.1947	0.975	0.777	0	S100A8 Classical	CEBPD
0	1.18799	1	0.818	0	S100A8 Classical	CST3
0	1.18343	1	0.909	0	S100A8 Classical	AIF1
0	1.17917	0.999	0.927	0	S100A8 Classical	COTL1
0	1.1629	0.987	0.87	0	S100A8 Classical	VSIR
0	1.15369	0.978	0.841	0	S100A8 Classical	VMP1
0	1.1529	0.975	0.805	0	S100A8 Classical	KLF4
0	1.15283	0.972	0.845	0	S100A8 Classical	IER3
0	1.15177	0.932	0.783	0	S100A8 Classical	FPR1
0	1.15108	0.979	0.858	0	S100A8 Classical	AP1S2
0	1.14407	0.955	0.797	0	S100A8 Classical	HBEGF
0	1.14034	0.975	0.753	0	S100A8 Classical	CFD
0	1.13827	0.972	0.8	0	S100A8 Classical	ATP2B1-AS1
0	1.13284	0.975	0.879	0	S100A8 Classical	NCF1
0	1.1289	0.941	0.717	0	S100A8 Classical	LILRA5
0	1.1195	0.923	0.742	0	S100A8 Classical	CDA
0	1.11893	0.978	0.841	0	S100A8 Classical	ANXA2
0	1.11372	0.947	0.783	0	S100A8 Classical	CD302
0	1.10997	0.875	0.646	0	S100A8 Classical	S100P
0	1.10952	0.97	0.832	0	S100A8 Classical	SPI1
0	1.10485	0.951	0.823	0	S100A8 Classical	VEGFA
0	1.10358	0.952	0.72	0	S100A8 Classical	TREM1
0	1.09834	0.953	0.828	0	S100A8 Classical	LILRB3
0	1.09713	0.969	0.897	0	S100A8 Classical	MXD1
0	1.0952	0.938	0.817	0	S100A8 Classical	CD93
0	1.09188	0.982	0.893	0	S100A8 Classical	CTSD
0	1.09168	0.988	0.85	0	S100A8 Classical	ZEB2
0	1.08991	0.966	0.771	0	S100A8 Classical	RNF130
0	1.08825	0.955	0.747	0	S100A8 Classical	NFIL3
0	1.08824	1	0.998	0	S100A8 Classical	ACTB
0	1.083	0.967	0.826	0	S100A8 Classical	CFP
0	1.08062	0.981	0.787	0	S100A8 Classical	ASAH1
0	1.07977	0.795	0.687	0	S100A8 Classical	RETN
0	1.06794	0.994	0.929	0	S100A8 Classical	HIF1A
0	1.06672	0.954	0.789	0	S100A8 Classical	LTA4H
0	1.06596	0.907	0.755	0	S100A8 Classical	LUCAT1
0	1.05416	0.977	0.896	0	S100A8 Classical	IL1B
0	1.04769	0.958	0.767	0	S100A8 Classical	PLP2
0	1.03969	0.863	0.71	0	S100A8 Classical	PTX3
0	1.03192	0.981	0.878	0	S100A8 Classical	VASP
0	1.03072	0.996	0.944	0	S100A8 Classical	ARPC1B
0	1.02784	0.932	0.714	0	S100A8 Classical	MPEG1
0	1.02369	0.943	0.726	0	S100A8 Classical	RAB31
0	1.02304	0.929	0.762	0	S100A8 Classical	DMXL2
0	1.02169	0.93	0.822	0	S100A8 Classical	BST1
0	1.0208	0.961	0.768	0	S100A8 Classical	PTPRE
0	1.01803	0.955	0.799	0	S100A8 Classical	FGL2
0	1.01796	0.949	0.794	0	S100A8 Classical	NLRP3
0	1.01653	0.966	0.84	0	S100A8 Classical	PYCARD
0	1.0145	0.97	0.858	0	S100A8 Classical	GPCPD1
0	1.01036	0.96	0.8	0	S100A8 Classical	ANXA5
0	1.00818	0.918	0.7	0	S100A8 Classical	C19orf38
0	1.00243	0.946	0.754	0	S100A8 Classical	TNFSF13B
0	0.996739	0.935	0.743	0	S100A8 Classical	SCPEP1
0	0.987505	0.882	0.638	0	S100A8 Classical	CKAP4
0	0.982807	0.983	0.864	0	S100A8 Classical	ATP6V0B
0	0.982613	0.902	0.746	0	S100A8 Classical	ADM
0	0.981695	0.951	0.745	0	S100A8 Classical	ZYX
0	0.976726	1	0.954	0	S100A8 Classical	ITGB2
0	0.974451	0.953	0.77	0	S100A8 Classical	CTSB
0	0.974213	0.929	0.8	0	S100A8 Classical	C5AR1
0	0.971123	0.956	0.82	0	S100A8 Classical	FCGR2A
0	0.9699	0.973	0.837	0	S100A8 Classical	UPP1
0	0.965848	0.919	0.752	0	S100A8 Classical	CAPG
0	0.962525	0.928	0.755	0	S100A8 Classical	AGFG1
0	0.958766	0.994	0.891	0	S100A8 Classical	CLIC1
0	0.955395	0.952	0.821	0	S100A8 Classical	JAML
0	0.954386	0.944	0.844	0	S100A8 Classical	EGR1
0	0.951632	0.982	0.856	0	S100A8 Classical	CD63
0	0.950365	0.899	0.725	0	S100A8 Classical	GCA
0	0.945352	0.997	0.945	0	S100A8 Classical	LCP1
0	0.941114	0.972	0.845	0	S100A8 Classical	MYO1F
0	0.939499	0.918	0.749	0	S100A8 Classical	RAB32
0	0.930495	1	0.983	0	S100A8 Classical	CYBA
0	0.928463	1	0.961	0	S100A8 Classical	DUSP1
0	0.926694	0.928	0.711	0	S100A8 Classical	LILRB2
0	0.923543	0.943	0.767	0	S100A8 Classical	AHR
0	0.923146	0.884	0.738	0	S100A8 Classical	PADI4
0	0.922619	1	0.983	0	S100A8 Classical	SH3BGRL3
0	0.919395	0.997	0.948	0	S100A8 Classical	CD44
0	0.912118	0.971	0.916	0	S100A8 Classical	CTNNB1
0	0.910394	0.941	0.758	0	S100A8 Classical	GLUL
0	0.904643	0.97	0.903	0	S100A8 Classical	AHNAK
0	0.899208	0.915	0.819	0	S100A8 Classical	PLXDC2
0	0.898237	0.948	0.812	0	S100A8 Classical	RGS2
0	0.897399	0.946	0.801	0	S100A8 Classical	RIT1
0	0.894056	0.985	0.92	0	S100A8 Classical	ZFAND5
0	0.886316	0.871	0.636	0	S100A8 Classical	MCEMP1
0	0.882833	0.929	0.788	0	S100A8 Classical	MIR22HG
0	0.882483	0.904	0.699	0	S100A8 Classical	STX11
0	0.882279	0.91	0.703	0	S100A8 Classical	GRINA
0	0.881591	0.962	0.834	0	S100A8 Classical	ZBTB7A
0	0.876209	1	0.985	0	S100A8 Classical	FOS
0	0.875535	0.975	0.807	0	S100A8 Classical	TIMP1
0	0.87222	0.97	0.82	0	S100A8 Classical	H2AFY
0	0.870911	0.915	0.727	0	S100A8 Classical	IGSF6
0	0.869048	0.916	0.834	0	S100A8 Classical	CLEC12A
0	0.865232	0.94	0.8	0	S100A8 Classical	CTSH
0	0.861659	0.902	0.733	0	S100A8 Classical	CCDC88A
0	0.861371	0.915	0.744	0	S100A8 Classical	SMIM25
0	0.859383	0.872	0.68	0	S100A8 Classical	BASP1
0	0.858807	0.91	0.762	0	S100A8 Classical	CREG1
0	0.858402	0.986	0.842	0	S100A8 Classical	GSTP1
0	0.858142	0.902	0.679	0	S100A8 Classical	ETS2
0	0.857266	0.902	0.62	0	S100A8 Classical	CD36
0	0.856514	0.925	0.803	0	S100A8 Classical	MYADM
0	0.856171	0.966	0.818	0	S100A8 Classical	GABARAPL1
0	0.853053	0.94	0.778	0	S100A8 Classical	FGR
0	0.851787	0.896	0.776	0	S100A8 Classical	OTUD1
0	0.851318	0.928	0.773	0	S100A8 Classical	TLE3
0	0.850111	0.914	0.818	0	S100A8 Classical	SLC7A7
0	0.844604	0.885	0.573	0	S100A8 Classical	MGST1
0	0.844534	0.994	0.95	0	S100A8 Classical	FOSB
0	0.843548	0.89	0.77	0	S100A8 Classical	PRAM1
0	0.842432	0.968	0.823	0	S100A8 Classical	FOSL2
0	0.840561	0.883	0.673	0	S100A8 Classical	TMEM170B
0	0.838703	0.935	0.8	0	S100A8 Classical	RGCC
0	0.835042	0.883	0.774	0	S100A8 Classical	CLEC4E
0	0.827928	0.98	0.88	0	S100A8 Classical	MAP3K8
0	0.825767	0.877	0.602	0	S100A8 Classical	QPCT
0	0.825035	0.887	0.675	0	S100A8 Classical	SAMSN1
0	0.822602	0.999	0.991	0	S100A8 Classical	ACTG1
0	0.820973	0.913	0.683	0	S100A8 Classical	TMEM176B
0	0.81829	0.854	0.721	0	S100A8 Classical	VNN2
0	0.816348	0.976	0.888	0	S100A8 Classical	GNG5
0	0.815382	0.87	0.707	0	S100A8 Classical	SNX18
0	0.809695	0.884	0.765	0	S100A8 Classical	HCK
0	0.808881	0.999	0.982	0	S100A8 Classical	LAPTM5
0	0.807318	0.926	0.801	0	S100A8 Classical	IFNGR2
0	0.806841	0.914	0.783	0	S100A8 Classical	APOBEC3A
0	0.806549	0.92	0.796	0	S100A8 Classical	PILRA
0	0.806131	0.885	0.637	0	S100A8 Classical	CREB5
0	0.805329	0.964	0.864	0	S100A8 Classical	FCGRT
0	0.802568	0.943	0.787	0	S100A8 Classical	TPM4
0	0.801029	0.977	0.882	0	S100A8 Classical	FLNA
0	0.799863	0.975	0.926	0	S100A8 Classical	ID2
0	0.79901	0.955	0.775	0	S100A8 Classical	NINJ1
0	0.798352	0.863	0.817	0	S100A8 Classical	CES1
0	0.79218	0.91	0.794	0	S100A8 Classical	ATP13A3
0	0.789743	0.927	0.783	0	S100A8 Classical	PLSCR1
0	0.789731	0.884	0.75	0	S100A8 Classical	MBOAT7
0	0.787508	0.88	0.629	0	S100A8 Classical	TIMP2
0	0.786425	0.943	0.795	0	S100A8 Classical	C1orf162
0	0.783595	0.913	0.747	0	S100A8 Classical	TMEM176A
0	0.783258	0.891	0.687	0	S100A8 Classical	SLC43A2
0	0.779013	0.986	0.925	0	S100A8 Classical	IRF2BP2
0	0.773583	0.87	0.761	0	S100A8 Classical	CPD
0	0.771985	0.946	0.849	0	S100A8 Classical	CTSZ
0	0.771949	0.999	0.983	0	S100A8 Classical	ZFP36
0	0.769929	0.95	0.77	0	S100A8 Classical	BLVRB
0	0.769892	0.924	0.764	0	S100A8 Classical	NCOA4
0	0.768498	0.886	0.796	0	S100A8 Classical	TNFAIP2
0	0.761899	0.88	0.731	0	S100A8 Classical	AC015912.3
0	0.758301	0.896	0.775	0	S100A8 Classical	LRP1
0	0.749219	0.91	0.782	0	S100A8 Classical	CPEB4
0	0.748827	0.943	0.832	0	S100A8 Classical	CNPY3
0	0.744577	0.932	0.794	0	S100A8 Classical	TNFRSF1B
0	0.7396	0.926	0.789	0	S100A8 Classical	LYN
0	0.735824	0.917	0.758	0	S100A8 Classical	TET2
0	0.73528	0.918	0.742	0	S100A8 Classical	PDE4B
0	0.735104	0.902	0.732	0	S100A8 Classical	RIPK2
0	0.73491	0.822	0.727	0	S100A8 Classical	TLR4
0	0.733707	0.941	0.821	0	S100A8 Classical	BHLHE40
0	0.728909	0.839	0.761	0	S100A8 Classical	MAFB
0	0.728726	0.886	0.765	0	S100A8 Classical	RILPL2
0	0.728017	0.864	0.736	0	S100A8 Classical	QSOX1
0	0.725771	0.869	0.742	0	S100A8 Classical	KCTD12
0	0.724415	0.888	0.772	0	S100A8 Classical	CHP1
0	0.72276	0.887	0.76	0	S100A8 Classical	RXRA
0	0.722578	0.944	0.838	0	S100A8 Classical	TXN
0	0.721847	0.831	0.723	0	S100A8 Classical	ANPEP
0	0.720956	0.911	0.746	0	S100A8 Classical	PECAM1
0	0.720636	0.968	0.885	0	S100A8 Classical	PRELID1
0	0.718732	0.932	0.811	0	S100A8 Classical	MAP2K3
0	0.715095	0.906	0.827	0	S100A8 Classical	2023-03-01
0	0.714428	0.897	0.754	0	S100A8 Classical	ZBTB43
0	0.711661	0.848	0.677	0	S100A8 Classical	TLR2
0	0.71111	0.897	0.711	0	S100A8 Classical	OGFRL1
0	0.710175	0.931	0.843	0	S100A8 Classical	MYO1G
0	0.703966	0.881	0.74	0	S100A8 Classical	TGFBI
0	0.703379	0.94	0.824	0	S100A8 Classical	SLC25A37
0	0.700879	0.868	0.681	0	S100A8 Classical	SNX10
0	0.699635	0.92	0.807	0	S100A8 Classical	PPT1
0	0.697172	0.882	0.807	0	S100A8 Classical	SCO2
0	0.697139	0.831	0.716	0	S100A8 Classical	RBM47
0	0.690329	0.891	0.789	0	S100A8 Classical	ABHD5
0	0.69021	0.98	0.842	0	S100A8 Classical	EFHD2
0	0.689248	0.925	0.828	0	S100A8 Classical	MED13L
0	0.688348	0.782	0.638	0	S100A8 Classical	CYP1B1
0	0.680092	0.928	0.834	0	S100A8 Classical	RUNX1
0	0.674176	0.909	0.741	0	S100A8 Classical	LY86
0	0.673144	0.906	0.793	0	S100A8 Classical	MS4A7
0	0.673043	0.813	0.71	0	S100A8 Classical	IL1RN
0	0.665608	0.896	0.782	0	S100A8 Classical	GSTO1
0	0.665446	0.931	0.831	0	S100A8 Classical	PPIF
0	0.665218	0.845	0.714	0	S100A8 Classical	PFKFB3
0	0.662181	0.852	0.742	0	S100A8 Classical	UBE2D1
0	0.661548	0.872	0.747	0	S100A8 Classical	CARD19
0	0.661518	0.859	0.71	0	S100A8 Classical	EMILIN2
0	0.65811	0.867	0.76	0	S100A8 Classical	DENND3
0	0.657461	0.862	0.8	0	S100A8 Classical	CR1
0	0.657135	0.889	0.788	0	S100A8 Classical	CASP1
0	0.649355	0.881	0.759	0	S100A8 Classical	RABGEF1
0	0.646528	0.904	0.773	0	S100A8 Classical	ITGAX
0	0.645276	0.837	0.743	0	S100A8 Classical	CDC42EP3
0	0.642732	0.79	0.599	0	S100A8 Classical	FCAR
0	0.64135	0.881	0.816	0	S100A8 Classical	CPPED1
0	0.637172	0.838	0.642	0	S100A8 Classical	LILRA2
0	0.635903	0.849	0.805	0	S100A8 Classical	DUSP6
0	0.632087	0.851	0.675	0	S100A8 Classical	KYNU
0	0.630251	0.899	0.809	0	S100A8 Classical	ARRDC3
0	0.630141	0.786	0.738	0	S100A8 Classical	AQP9
0	0.626469	0.941	0.742	0	S100A8 Classical	CPVL
0	0.624072	0.959	0.915	0	S100A8 Classical	SGK1
0	0.621275	0.86	0.744	0	S100A8 Classical	GAS7
0	0.618249	0.876	0.728	0	S100A8 Classical	PNP
0	0.616651	0.851	0.793	0	S100A8 Classical	OSM
0	0.614766	0.875	0.758	0	S100A8 Classical	SULF2
0	0.613554	0.889	0.78	0	S100A8 Classical	BID
0	0.610794	0.859	0.749	0	S100A8 Classical	ZNF385A
0	0.60995	0.784	0.714	0	S100A8 Classical	PTGS2
0	0.60639	0.823	0.705	0	S100A8 Classical	BCL6
0	0.606279	0.853	0.756	0	S100A8 Classical	FOXO3
0	0.602302	0.825	0.78	0	S100A8 Classical	CSF2RA
0	0.598772	0.819	0.74	0	S100A8 Classical	SLC15A3
0	0.59599	0.823	0.733	0	S100A8 Classical	DSE
0	0.595163	0.956	0.879	0	S100A8 Classical	TOB1
0	0.590402	0.84	0.785	0	S100A8 Classical	SIRPB1
0	0.587378	0.904	0.822	0	S100A8 Classical	LCP2
0	0.583236	0.904	0.863	0	S100A8 Classical	ATF3
0	0.582215	0.995	0.965	0	S100A8 Classical	EMP3
0	0.581061	0.896	0.832	0	S100A8 Classical	THEMIS2
0	0.580471	0.81	0.689	0	S100A8 Classical	SLC24A4
0	0.567603	0.951	0.883	0	S100A8 Classical	SOCS3
0	0.567357	0.86	0.786	0	S100A8 Classical	PRKAG2
0	0.566957	0.832	0.642	0	S100A8 Classical	CRISPLD2
0	0.566237	0.843	0.702	0	S100A8 Classical	CD300LF
0	0.566201	0.902	0.824	0	S100A8 Classical	SPAG9
0	0.566133	0.842	0.71	0	S100A8 Classical	LACTB
0	0.565401	0.847	0.749	0	S100A8 Classical	ANKRD28
0	0.563015	0.796	0.667	0	S100A8 Classical	B3GNT5
0	0.562813	0.854	0.812	0	S100A8 Classical	ADAM17
0	0.562079	0.844	0.739	0	S100A8 Classical	CLEC4A
0	0.560108	0.924	0.804	0	S100A8 Classical	CSTB
0	0.559609	0.857	0.732	0	S100A8 Classical	SLA
0	0.558071	0.818	0.763	0	S100A8 Classical	IL6R
0	0.55669	0.902	0.838	0	S100A8 Classical	PELI1
0	0.555435	0.815	0.734	0	S100A8 Classical	RFLNB
0	0.554743	0.812	0.707	0	S100A8 Classical	ZFHX3
0	0.554416	0.841	0.654	0	S100A8 Classical	CRTAP
0	0.552649	0.905	0.819	0	S100A8 Classical	CARD16
0	0.548694	0.861	0.814	0	S100A8 Classical	RGS18
0	0.548483	0.877	0.783	0	S100A8 Classical	RAP2B
0	0.542531	0.849	0.759	0	S100A8 Classical	RNF19B
0	0.541823	0.812	0.71	0	S100A8 Classical	JDP2
0	0.539739	0.673	0.572	0	S100A8 Classical	SERPINB2
0	0.538999	0.865	0.763	0	S100A8 Classical	RHOB
0	0.538793	0.926	0.795	0	S100A8 Classical	NPC2
0	0.538049	0.91	0.802	0	S100A8 Classical	IL10RA
0	0.538038	0.985	0.949	0	S100A8 Classical	TNFAIP3
0	0.537517	0.889	0.791	0	S100A8 Classical	RAB11FIP1
0	0.534141	0.881	0.802	0	S100A8 Classical	EHD1
0	0.524505	0.944	0.889	0	S100A8 Classical	SAMHD1
0	0.524028	0.778	0.785	0	S100A8 Classical	HRH2
0	0.523903	0.835	0.79	0	S100A8 Classical	CD300E
0	0.521505	0.797	0.74	0	S100A8 Classical	ICAM1
0	0.52001	0.853	0.763	0	S100A8 Classical	TRIM38
0	0.516039	0.925	0.826	0	S100A8 Classical	JARID2
0	0.513861	0.819	0.758	0	S100A8 Classical	C15orf39
0	0.513771	0.858	0.77	0	S100A8 Classical	TPP1
0	0.51198	0.965	0.938	0	S100A8 Classical	NFKBIZ
0	0.51173	0.798	0.743	0	S100A8 Classical	THBD
0	0.510733	0.827	0.742	0	S100A8 Classical	S1PR3
0	0.509133	0.966	0.921	0	S100A8 Classical	ENO1
0	0.506066	0.847	0.705	0	S100A8 Classical	HSBP1
0	0.500766	0.927	0.895	0	S100A8 Classical	ZFP36L1
0	0.499338	0.844	0.651	0	S100A8 Classical	NFE2
0	0.49743	0.854	0.688	0	S100A8 Classical	PHLDA2
0	0.497395	0.825	0.818	0	S100A8 Classical	SYK
0	0.49706	0.829	0.757	0	S100A8 Classical	ATP6V0A1
0	0.496088	0.833	0.775	0	S100A8 Classical	AL034397.3
0	0.494675	1	0.996	0	S100A8 Classical	NFKBIA
0	0.493771	0.838	0.799	0	S100A8 Classical	ID1
0	0.491816	0.814	0.735	0	S100A8 Classical	MPP1
0	0.491732	0.772	0.718	0	S100A8 Classical	LRRC25
0	0.49027	0.832	0.776	0	S100A8 Classical	FGD4
0	0.488134	0.823	0.726	0	S100A8 Classical	GNS
0	0.487132	0.874	0.819	0	S100A8 Classical	POU2F2
0	0.48674	0.83	0.726	0	S100A8 Classical	NDRG1
0	0.484812	0.82	0.786	0	S100A8 Classical	ENTPD1
0	0.484461	0.764	0.614	0	S100A8 Classical	HLX
0	0.481583	0.91	0.815	0	S100A8 Classical	ATP1B3
0	0.481473	0.788	0.718	0	S100A8 Classical	NRGN
0	0.481348	0.778	0.676	0	S100A8 Classical	SLC6A6
0	0.481251	0.997	0.978	0	S100A8 Classical	KLF6
0	0.477659	0.764	0.602	0	S100A8 Classical	KIF13A
0	0.473015	0.795	0.74	0	S100A8 Classical	EAF1
0	0.472468	0.815	0.666	0	S100A8 Classical	ITGA5
0	0.469252	0.943	0.909	0	S100A8 Classical	TPI1
0	0.465828	0.842	0.814	0	S100A8 Classical	MAPK6
0	0.465707	0.783	0.667	0	S100A8 Classical	NOD2
0	0.465098	0.813	0.702	0	S100A8 Classical	SHTN1
0	0.464968	0.814	0.737	0	S100A8 Classical	CD33
0	0.463123	0.801	0.673	0	S100A8 Classical	ADGRE2
0	0.458766	0.755	0.617	0	S100A8 Classical	HP
0	0.456157	0.804	0.731	0	S100A8 Classical	CEBPA
0	0.455124	0.875	0.76	0	S100A8 Classical	HMGB2
0	0.452561	0.781	0.777	0	S100A8 Classical	LILRA1
0	0.452256	0.88	0.87	0	S100A8 Classical	CDKN1A
0	0.444747	0.807	0.743	0	S100A8 Classical	GASK1B
0	0.443422	0.843	0.78	0	S100A8 Classical	SERPINB6
0	0.44329	0.75	0.701	0	S100A8 Classical	LRG1
0	0.441619	0.83	0.648	0	S100A8 Classical	RASGEF1B
0	0.440279	0.858	0.763	0	S100A8 Classical	DPYSL2
0	0.440277	0.864	0.815	0	S100A8 Classical	PLIN2
0	0.440063	0.776	0.757	0	S100A8 Classical	RAB20
0	0.439348	0.807	0.733	0	S100A8 Classical	SH3BP2
0	0.436893	0.761	0.643	0	S100A8 Classical	MAFG
0	0.436562	0.783	0.731	0	S100A8 Classical	SLC8A1
0	0.435059	0.788	0.682	0	S100A8 Classical	DOCK5
0	0.434694	0.805	0.771	0	S100A8 Classical	ZMIZ1
0	0.432128	0.755	0.706	0	S100A8 Classical	SLC31A2
0	0.430441	0.973	0.94	0	S100A8 Classical	TUBA1A
0	0.429776	0.817	0.791	0	S100A8 Classical	TFEC
0	0.429748	0.72	0.699	0	S100A8 Classical	PTAFR
0	0.426668	0.831	0.801	0	S100A8 Classical	WDFY2
0	0.426307	0.75	0.583	0	S100A8 Classical	PROK2
0	0.421887	0.877	0.767	0	S100A8 Classical	CAT
0	0.421239	0.74	0.671	0	S100A8 Classical	DSC2
0	0.421001	0.734	0.691	0	S100A8 Classical	GM2A
0	0.419576	0.788	0.718	0	S100A8 Classical	TPD52L2
0	0.418899	0.773	0.793	0	S100A8 Classical	AC090559.1
0	0.416417	0.703	0.583	0	S100A8 Classical	SIRPA
0	0.413956	0.733	0.649	0	S100A8 Classical	RNF144B
0	0.412124	0.714	0.584	0	S100A8 Classical	CCR1
0	0.410351	0.801	0.772	0	S100A8 Classical	ODF3B
0	0.406272	0.868	0.828	0	S100A8 Classical	MAP4K4
0	0.403844	0.801	0.667	0	S100A8 Classical	TESC
0	0.401009	0.733	0.683	0	S100A8 Classical	ARID3A
6.16e-293	0.489775	0.962	0.97	1.23e-289	S100A8 Classical	CRIP1
3.73e-287	0.433569	0.971	0.945	7.46e-284	S100A8 Classical	HSPA5
0	4.50095	0.999	0.736	0	B cells	IGHM
0	4.02449	0.906	0.681	0	B cells	IGKC
0	3.67475	0.924	0.65	0	B cells	IGLC2
0	3.20648	0.996	0.723	0	B cells	MS4A1
0	2.86541	0.996	0.672	0	B cells	CD79B
0	2.60982	0.987	0.548	0	B cells	IGHD
0	2.59044	0.989	0.629	0	B cells	CD79A
0	2.54703	1	0.917	0	B cells	CD74
0	2.38051	0.852	0.594	0	B cells	IGLC3
0	2.10299	0.961	0.661	0	B cells	LINC00926
0	2.02094	0.982	0.795	0	B cells	RALGPS2
0	2.01433	0.994	0.772	0	B cells	HLA-DPB1
0	1.90253	0.743	0.643	0	B cells	IGLC1
0	1.84511	0.955	0.572	0	B cells	TNFRSF13C
0	1.76263	0.994	0.881	0	B cells	CD83
0	1.67667	0.952	0.737	0	B cells	BANK1
0	1.66295	0.975	0.733	0	B cells	HLA-DQA1
0	1.6548	0.994	0.959	0	B cells	AC103591.3
0	1.63294	0.999	0.875	0	B cells	HLA-DQB1
0	1.6209	0.998	0.89	0	B cells	HLA-DRA
0	1.59957	0.962	0.745	0	B cells	AFF3
0	1.5151	0.946	0.634	0	B cells	NIBAN3
0	1.49229	0.968	0.708	0	B cells	BIRC3
0	1.48016	0.933	0.599	0	B cells	FCRL1
0	1.43728	0.97	0.709	0	B cells	IRF8
0	1.42262	0.961	0.843	0	B cells	MEF2C
0	1.42019	0.912	0.685	0	B cells	TCL1A
0	1.41593	0.979	0.779	0	B cells	HLA-DMB
0	1.39465	0.988	0.791	0	B cells	HLA-DPA1
0	1.38128	0.944	0.653	0	B cells	P2RX5
0	1.37602	0.952	0.758	0	B cells	NFKBID
0	1.31484	0.906	0.358	0	B cells	VPREB3
0	1.3001	0.979	0.784	0	B cells	AC245014.3
0	1.27828	0.988	0.912	0	B cells	AC253572.2
0	1.23416	0.97	0.785	0	B cells	ISG20
0	1.22089	0.925	0.611	0	B cells	TCF4
0	1.17728	0.884	0.697	0	B cells	PAX5
0	1.14408	0.905	0.556	0	B cells	EBF1
0	1.12031	0.909	0.469	0	B cells	CD24
0	1.06973	0.889	0.427	0	B cells	LINC01781
0	1.01401	0.901	0.46	0	B cells	SPIB
0	0.973956	0.876	0.626	0	B cells	MZB1
0	0.970242	0.908	0.642	0	B cells	BCL7A
0	0.965333	0.873	0.618	0	B cells	CD40
0	0.963129	0.921	0.75	0	B cells	BCL11A
0	0.961799	0.939	0.67	0	B cells	SP140
0	0.947332	0.93	0.715	0	B cells	PHACTR1
0	0.947279	0.894	0.622	0	B cells	CD22
0	0.946443	0.953	0.656	0	B cells	RGS16
0	0.938929	0.885	0.687	0	B cells	GNG7
0	0.936917	0.89	0.672	0	B cells	TLE1
0	0.933058	0.986	0.859	0	B cells	LTB
0	0.917499	0.891	0.681	0	B cells	PDLIM1
0	0.91641	0.998	0.971	0	B cells	CD52
0	0.913059	0.959	0.744	0	B cells	AC239799.2
0	0.90788	0.954	0.834	0	B cells	HLA-DMA
0	0.903918	0.855	0.69	0	B cells	BLK
0	0.903079	0.938	0.762	0	B cells	EZR
0	0.90238	0.883	0.637	0	B cells	SMIM14
0	0.88096	0.939	0.782	0	B cells	TMEM156
0	0.873	0.996	0.909	0	B cells	HLA-DRB1
0	0.825374	0.872	0.732	0	B cells	STRBP
0	0.812496	0.873	0.613	0	B cells	CCDC191
0	0.802149	0.871	0.336	0	B cells	LINC02397
0	0.801881	0.837	0.562	0	B cells	SWAP70
0	0.800753	0.837	0.647	0	B cells	PCDH9
0	0.787096	0.844	0.639	0	B cells	FCER2
0	0.773364	0.92	0.76	0	B cells	HES1
0	0.772266	0.931	0.821	0	B cells	MKNK2
0	0.768906	0.995	0.93	0	B cells	CD69
0	0.717983	0.759	0.611	0	B cells	NEIL1
0	0.711972	0.847	0.649	0	B cells	TPD52
0	0.696284	0.914	0.731	0	B cells	LDLRAD4
0	0.688642	0.904	0.699	0	B cells	MTSS1
0	0.684578	0.978	0.905	0	B cells	HERPUD1
0	0.683199	0.869	0.519	0	B cells	TSPAN33
0	0.680652	0.933	0.739	0	B cells	ARID5B
0	0.672627	0.892	0.726	0	B cells	PARP14
0	0.638215	0.98	0.924	0	B cells	PMAIP1
0	0.633066	0.854	0.656	0	B cells	IKZF3
0	0.626981	0.856	0.508	0	B cells	PKIG
0	0.625093	0.922	0.675	0	B cells	SEMA7A
0	0.624228	0.84	0.54	0	B cells	BLNK
0	0.622489	0.807	0.566	0	B cells	PPP1R14A
0	0.610592	0.967	0.897	0	B cells	YBX3
0	0.607621	0.872	0.765	0	B cells	CIITA
0	0.602322	0.975	0.88	0	B cells	NCF1
0	0.601244	0.856	0.68	0	B cells	AL121944.1
0	0.593762	0.836	0.658	0	B cells	ITM2C
0	0.587989	0.769	0.603	0	B cells	COL19A1
0	0.585111	0.809	0.685	0	B cells	BCL2
0	0.579041	0.847	0.521	0	B cells	AL139020.1
0	0.573987	0.855	0.687	0	B cells	FAM30A
0	0.571848	0.878	0.636	0	B cells	CALHM6
0	0.568575	0.879	0.729	0	B cells	PLD4
0	0.55672	0.811	0.541	0	B cells	PLEKHG1
0	0.551863	0.81	0.637	0	B cells	ARHGAP24
0	0.549828	0.832	0.635	0	B cells	ADAM28
0	0.547592	0.836	0.696	0	B cells	TCOF1
0	0.545357	0.883	0.38	0	B cells	FCRL5
0	0.542897	0.845	0.523	0	B cells	PAWR
0	0.538698	0.828	0.686	0	B cells	FCRL2
0	0.52425	0.819	0.617	0	B cells	TRAF4
0	0.523493	0.859	0.701	0	B cells	ODC1
0	0.522132	0.797	0.602	0	B cells	FCRLA
0	0.518116	0.707	0.564	0	B cells	MYO1C
0	0.517833	0.861	0.786	0	B cells	TTN
0	0.509627	0.77	0.435	0	B cells	JCHAIN
0	0.507983	0.852	0.661	0	B cells	CXXC5
0	0.506475	0.88	0.659	0	B cells	TP53INP1
0	0.504853	0.809	0.702	0	B cells	CD1C
0	0.492472	0.992	0.966	0	B cells	HSP90AB1
0	0.485646	0.761	0.576	0	B cells	POU2AF1
0	0.472107	0.835	0.574	0	B cells	GAPT
0	0.452656	0.821	0.695	0	B cells	SYNGR2
0	0.444316	0.858	0.718	0	B cells	CPNE5
0	0.444151	1	1	0	B cells	RPS18
0	0.435415	0.854	0.644	0	B cells	CD9
0	0.434454	0.748	0.6	0	B cells	ICOSLG
0	0.422839	0.946	0.813	0	B cells	HLA-DRB5
0	0.417115	0.778	0.688	0	B cells	CCDC50
0	0.414102	0.844	0.761	0	B cells	DAPP1
0	0.410248	0.763	0.46	0	B cells	HRK
0	0.40839	0.697	0.545	0	B cells	CXCR5
0	0.407476	0.715	0.652	0	B cells	CD19
0	0.405235	0.952	0.783	0	B cells	RAB11FIP1
0	1.78014	0.998	0.753	0	Naïve CD4	IL7R
0	1.34945	0.971	0.782	0	Naïve CD4	BCL11B
0	1.18364	0.973	0.79	0	Naïve CD4	CD3E
0	1.17742	0.95	0.765	0	Naïve CD4	CAMK4
0	1.06744	0.957	0.811	0	Naïve CD4	TRBC2
0	1.03938	0.952	0.746	0	Naïve CD4	LEF1
0	1.02791	0.969	0.78	0	Naïve CD4	CD3D
0	0.963164	0.987	0.86	0	Naïve CD4	LTB
0	0.886473	0.964	0.801	0	Naïve CD4	CD3G
0	0.864422	0.995	0.842	0	Naïve CD4	ETS1
0	0.843693	0.954	0.806	0	Naïve CD4	CD2
0	0.82358	0.844	0.714	0	Naïve CD4	ITM2A
0	0.792422	0.926	0.83	0	Naïve CD4	GIMAP7
0	0.788226	0.904	0.761	0	Naïve CD4	TRAC
0	0.783028	0.927	0.773	0	Naïve CD4	TCF7
0	0.781673	0.997	0.93	0	Naïve CD4	CD69
0	0.764134	0.941	0.848	0	Naïve CD4	NOSIP
0	0.755648	0.934	0.845	0	Naïve CD4	LDHB
0	0.690015	0.88	0.668	0	Naïve CD4	RCAN3
0	0.677117	1	1	0	Naïve CD4	RPS18
0	0.662995	0.901	0.73	0	Naïve CD4	OXNAD1
0	0.658517	0.828	0.629	0	Naïve CD4	MAL
0	0.655605	0.905	0.788	0	Naïve CD4	LIME1
0	0.635581	0.901	0.791	0	Naïve CD4	PRKCQ-AS1
0	0.634587	0.899	0.735	0	Naïve CD4	OCIAD2
0	0.612451	0.945	0.79	0	Naïve CD4	NUCB2
0	0.608461	0.796	0.626	0	Naïve CD4	CCR7
0	0.589686	0.985	0.971	0	Naïve CD4	SNHG29
0	0.58656	0.917	0.783	0	Naïve CD4	TRBC1
0	0.586094	0.915	0.768	0	Naïve CD4	PCED1B-AS1
0	0.579992	0.945	0.798	0	Naïve CD4	IL32
0	0.543737	0.893	0.733	0	Naïve CD4	LINC00861
0	0.538055	0.941	0.897	0	Naïve CD4	RGS10
0	0.527737	0.869	0.748	0	Naïve CD4	SPTBN1
0	0.526533	0.88	0.614	0	Naïve CD4	ITGA6
0	0.454096	0.899	0.771	0	Naïve CD4	CD27
0	0.439554	0.83	0.691	0	Naïve CD4	ICOS
0	0.411362	0.865	0.752	0	Naïve CD4	LRRN3
3.02e-296	0.541667	0.922	0.896	6.04e-293	Naïve CD4	SOX4
0	1.71242	1	0.753	0	Naïve CD4	IL7R
0	1.22727	0.988	0.778	0	Naïve CD4	CD3D
0	1.19107	0.99	0.798	0	Naïve CD4	CD3G
0	1.14535	0.999	0.842	0	Naïve CD4	ETS1
0	1.12746	0.985	0.789	0	Naïve CD4	CD3E
0	1.1058	0.979	0.839	0	Naïve CD4	LDHB
0	1.10513	0.995	0.859	0	Naïve CD4	LTB
0	1.09306	0.972	0.783	0	Naïve CD4	BCL11B
0	1.07033	0.954	0.765	0	Naïve CD4	CAMK4
0	1.04234	0.969	0.761	0	Naïve CD4	PCED1B-AS1
0	1.02586	0.962	0.811	0	Naïve CD4	TRBC2
0	0.97421	0.98	0.893	0	Naïve CD4	HIST1H1D
0	0.957927	0.957	0.746	0	Naïve CD4	LEF1
0	0.94722	0.937	0.66	0	Naïve CD4	RCAN3
0	0.918275	0.904	0.706	0	Naïve CD4	ITM2A
0	0.873844	1	1	0	Naïve CD4	RPS18
0	0.868316	0.949	0.785	0	Naïve CD4	PRKCQ-AS1
0	0.866833	0.975	0.892	0	Naïve CD4	RGS10
0	0.865749	0.952	0.827	0	Naïve CD4	GIMAP7
0	0.860778	0.964	0.845	0	Naïve CD4	NOSIP
0	0.85752	0.937	0.73	0	Naïve CD4	OCIAD2
0	0.853009	0.956	0.77	0	Naïve CD4	TCF7
0	0.836548	0.953	0.807	0	Naïve CD4	CD2
0	0.825815	0.929	0.727	0	Naïve CD4	OXNAD1
0	0.805908	0.919	0.759	0	Naïve CD4	TRAC
0	0.794454	0.999	0.93	0	Naïve CD4	CD69
0	0.79289	0.9	0.672	0	Naïve CD4	PASK
0	0.781415	0.89	0.683	0	Naïve CD4	ICOS
0	0.765677	0.928	0.782	0	Naïve CD4	TRBC1
0	0.734173	0.997	0.967	0	Naïve CD4	NPM1
0	0.686617	0.998	0.97	0	Naïve CD4	SNHG29
0	0.681665	0.869	0.624	0	Naïve CD4	MAL
0	0.647257	0.905	0.753	0	Naïve CD4	ABLIM1
0	0.646409	0.948	0.798	0	Naïve CD4	IL32
0	0.64526	0.912	0.769	0	Naïve CD4	CD27
0	0.639959	0.896	0.744	0	Naïve CD4	SPTBN1
0	0.627985	0.911	0.698	0	Naïve CD4	MYC
0	0.620894	0.872	0.79	0	Naïve CD4	CORO1B
0	0.599874	0.828	0.622	0	Naïve CD4	CCR7
0	0.597309	0.944	0.893	0	Naïve CD4	SOX4
0	0.584566	0.811	0.658	0	Naïve CD4	BICDL1
0	0.563737	0.925	0.785	0	Naïve CD4	TMEM156
0	0.546806	0.92	0.787	0	Naïve CD4	LIME1
0	0.544707	0.788	0.648	0	Naïve CD4	CD6
0	0.50883	0.911	0.78	0	Naïve CD4	TNFAIP8
0	0.505718	0.756	0.671	0	Naïve CD4	AP3M2
0	0.504515	0.94	0.77	0	Naïve CD4	GYPC
0	0.498834	0.901	0.732	0	Naïve CD4	LINC00861
0	0.48743	0.875	0.615	0	Naïve CD4	ITGA6
0	0.48548	0.898	0.763	0	Naïve CD4	SMC4
0	0.469834	0.937	0.797	0	Naïve CD4	TXK
0	0.447063	0.876	0.75	0	Naïve CD4	LRRN3
0	0.444439	0.999	0.988	0	Naïve CD4	JUN
0	0.434111	0.864	0.649	0	Naïve CD4	NELL2
0	0.430153	0.887	0.738	0	Naïve CD4	LINC01138
0	0.429183	0.999	0.971	0	Naïve CD4	CD52
0	0.425611	0.868	0.761	0	Naïve CD4	HSPB1
0	0.418747	0.712	0.653	0	Naïve CD4	HPGD
0	0.408424	0.788	0.607	0	Naïve CD4	BEX2
0	0.40237	0.972	0.881	0	Naïve CD4	SOCS3
0	4.51668	1	0.702	0	NK	NKG7
0	4.1029	0.97	0.603	0	NK	CCL5
0	3.29033	0.984	0.628	0	NK	GZMB
0	3.26711	0.994	0.601	0	NK	CST7
0	3.14469	0.993	0.614	0	NK	KLRB1
0	3.06645	0.961	0.688	0	NK	GNLY
0	2.89364	0.99	0.73	0	NK	KLRD1
0	2.7819	0.953	0.599	0	NK	SPON2
0	2.72313	0.981	0.676	0	NK	CLIC3
0	2.70402	0.904	0.578	0	NK	FGFBP2
0	2.64036	1	0.913	0	NK	AC007952.4
0	2.63655	0.97	0.617	0	NK	PRF1
0	2.51937	0.984	0.643	0	NK	CTSW
0	2.44506	0.978	0.753	0	NK	GZMA
0	2.44433	0.97	0.755	0	NK	CCL3
0	2.39985	0.989	0.742	0	NK	CD247
0	2.29853	0.998	0.82	0	NK	Z93241.1
0	2.28959	0.996	0.881	0	NK	AL021155.5
0	2.13787	0.87	0.6	0	NK	GZMH
0	2.12426	0.994	0.698	0	NK	CD7
0	2.1077	0.982	0.763	0	NK	GZMM
0	1.98849	0.987	0.786	0	NK	TMEM107
0	1.95694	0.901	0.649	0	NK	CCL4
0	1.86192	0.955	0.57	0	NK	KLRF1
0	1.83913	0.997	0.912	0	NK	AC253572.2
0	1.81225	0.935	0.734	0	NK	CMC1
0	1.80972	0.953	0.698	0	NK	MATK
0	1.72791	0.957	0.631	0	NK	PYHIN1
0	1.6884	0.936	0.713	0	NK	HOPX
0	1.67768	0.889	0.643	0	NK	IFNG
0	1.65436	0.998	0.96	0	NK	UBB
0	1.62341	0.96	0.679	0	NK	SAMD3
0	1.58752	0.995	0.935	0	NK	IFITM2
0	1.57355	0.989	0.868	0	NK	ARL4C
0	1.54446	0.995	0.792	0	NK	PTCH2
0	1.50314	0.993	0.99	0	NK	IER2
0	1.49253	0.969	0.569	0	NK	C1orf21
0	1.46994	0.954	0.754	0	NK	KLRK1
0	1.45722	0.993	0.988	0	NK	JUN
0	1.43477	0.982	0.765	0	NK	METRNL
0	1.41788	0.887	0.658	0	NK	IL2RB
0	1.4096	0.932	0.714	0	NK	FCGR3A
0	1.38602	0.939	0.688	0	NK	SYNE2
0	1.38396	0.957	0.886	0	NK	DUSP2
0	1.38181	0.912	0.561	0	NK	TRDC
0	1.32453	0.988	0.924	0	NK	PMAIP1
0	1.30944	0.99	0.929	0	NK	IRF1
0	1.30487	0.947	0.798	0	NK	AL360012.1
0	1.30251	0.867	0.607	0	NK	CD160
0	1.29744	0.904	0.746	0	NK	SYNE1
0	1.27581	0.907	0.648	0	NK	SYTL3
0	1.27109	0.967	0.778	0	NK	TRBC1
0	1.27024	0.995	0.785	0	NK	AC245014.3
0	1.2639	0.991	0.932	0	NK	ZFP36L2
0	1.23548	0.939	0.791	0	NK	RUNX3
0	1.2289	0.97	0.848	0	NK	PLAC8
0	1.20314	0.882	0.603	0	NK	MYBL1
0	1.13877	0.872	0.675	0	NK	IFITM1
0	1.12129	0.783	0.55	0	NK	XCL2
0	1.11689	0.898	0.665	0	NK	TBX21
0	1.10959	0.971	0.793	0	NK	TXK
0	1.103	0.846	0.504	0	NK	LAIR2
0	1.08761	0.84	0.714	0	NK	CEP78
0	1.0836	0.93	0.772	0	NK	RNF125
0	1.06135	0.825	0.638	0	NK	KLRC1
0	1.05273	0.963	0.848	0	NK	EFHD2
0	1.03437	0.898	0.691	0	NK	LINC01871
0	1.02083	0.887	0.655	0	NK	MCTP2
0	1.01964	0.816	0.598	0	NK	TTC38
0	1.01435	0.855	0.683	0	NK	GPR65
0	0.998437	0.993	0.963	0	NK	DUSP1
0	0.993929	0.852	0.528	0	NK	ADGRG1
0	0.993147	0.957	0.687	0	NK	GZMK
0	0.985785	0.813	0.69	0	NK	C12orf75
0	0.983258	0.865	0.729	0	NK	PIK3R1
0	0.970572	0.979	0.847	0	NK	MYO1F
0	0.966217	0.928	0.667	0	NK	ZBTB16
0	0.955662	0.952	0.545	0	NK	AP005482.1
0	0.947129	0.934	0.772	0	NK	CITED2
0	0.941296	0.991	0.956	0	NK	ITGB2
0	0.928905	0.915	0.621	0	NK	CREM
0	0.918742	0.995	0.843	0	NK	ETS1
0	0.91318	0.95	0.811	0	NK	RGS1
0	0.892475	0.724	0.586	0	NK	S1PR5
0	0.891874	0.87	0.644	0	NK	RHOC
0	0.890813	0.999	0.983	0	NK	ZFP36
0	0.867045	0.875	0.736	0	NK	OTULIN
0	0.866861	0.906	0.536	0	NK	SLAMF7
0	0.858666	0.859	0.62	0	NK	SH2D1B
0	0.847858	0.894	0.783	0	NK	SPN
0	0.830189	0.866	0.68	0	NK	FCRL6
0	0.827322	0.914	0.779	0	NK	CEMIP2
0	0.818449	0.884	0.655	0	NK	IKZF3
0	0.805781	0.917	0.88	0	NK	MAFF
0	0.801746	0.987	0.948	0	NK	LCP1
0	0.789891	0.931	0.892	0	NK	HIST1H4C
0	0.779883	0.917	0.731	0	NK	LINC00861
0	0.771849	0.994	0.985	0	NK	CFL1
0	0.767762	0.963	0.886	0	NK	FLNA
0	0.764957	0.891	0.648	0	NK	TIGIT
0	0.764283	0.966	0.619	0	NK	MIR222HG
0	0.752619	0.943	0.731	0	NK	LINC01138
0	0.744357	0.919	0.71	0	NK	KLRG1
0	0.741745	0.932	0.689	0	NK	GK5
0	0.73741	0.826	0.608	0	NK	KLRC3
0	0.736267	0.739	0.628	0	NK	FKBP11
0	0.729859	0.834	0.62	0	NK	IL18RAP
0	0.727212	0.812	0.704	0	NK	AC017104.1
0	0.714392	0.86	0.637	0	NK	COL6A2
0	0.697232	0.941	0.817	0	NK	ITGB1
0	0.683529	0.808	0.683	0	NK	NCR3
0	0.670688	0.909	0.624	0	NK	CD8A
0	0.661738	0.86	0.695	0	NK	TNF
0	0.66022	0.762	0.45	0	NK	TGFBR3
0	0.654541	0.823	0.695	0	NK	SAMD9
0	0.649864	0.773	0.672	0	NK	PTGDR
0	0.643723	0.879	0.57	0	NK	KLRC2
0	0.63898	0.777	0.531	0	NK	XCL1
0	0.636885	0.86	0.751	0	NK	ALOX5AP
0	0.63531	0.997	0.991	0	NK	ACTG1
0	0.630988	0.974	0.896	0	NK	CTSD
0	0.626288	0.781	0.688	0	NK	CCL4L2
0	0.625892	0.937	0.909	0	NK	TUBB4B
0	0.620704	0.916	0.832	0	NK	GIMAP7
0	0.617563	0.911	0.866	0	NK	UBE2S
0	0.598657	0.79	0.702	0	NK	PRDM1
0	0.590348	0.927	0.843	0	NK	EIF4A3
0	0.581854	0.893	0.712	0	NK	GPRIN3
0	0.57017	0.781	0.707	0	NK	HAVCR2
0	0.558527	0.868	0.378	0	NK	KIR2DL3
0	0.550285	0.893	0.711	0	NK	COQ7
0	0.539968	0.932	0.864	0	NK	DDIT4
0	0.535666	0.895	0.749	0	NK	HIST1H2AC
0	0.522249	0.954	0.815	0	NK	SH3BP5
0	0.508264	0.928	0.811	0	NK	CD2
0	0.505026	0.987	0.886	0	NK	FCER1G
0	0.500355	0.898	0.769	0	NK	IRF7
0	0.484346	0.858	0.663	0	NK	CXXC5
0	0.481642	0.804	0.591	0	NK	TRGC1
0	0.479116	0.901	0.59	0	NK	IL18R1
0	0.471802	0.791	0.642	0	NK	GBP5
0	0.453103	0.829	0.54	0	NK	DAB2
0	0.447727	0.726	0.363	0	NK	PRSS23
0	0.447516	0.819	0.657	0	NK	MAF
0	0.436606	0.903	0.723	0	NK	PIK3AP1
0	0.427794	0.871	0.579	0	NK	IFIT2
0	0.416811	0.953	0.79	0	NK	CLEC2D
0	0.415473	0.788	0.616	0	NK	NCAM1
0	0.409346	0.921	0.768	0	NK	HIST1H2AH
1.1e-307	0.49049	0.89	0.774	2.2e-304	NK	MT2A
9.03e-287	0.634817	0.849	0.766	1.81e-283	NK	DSTN
7.08e-285	0.468252	0.694	0.641	1.42e-281	NK	SLA2
1.72e-284	0.533016	0.816	0.767	3.45e-281	NK	HIST1H3D
1.2e-271	0.484164	0.965	0.928	2.39e-268	NK	ID2
2.18e-254	0.406904	0.97	0.884	4.36e-251	NK	MAP3K8
4.9e-253	0.408788	0.945	0.844	9.8e-250	NK	MYO1G
1.68e-249	0.44507	0.971	0.897	3.35e-246	NK	CLIC1
2.17e-248	0.410191	0.939	0.831	4.33e-245	NK	FOSL2
1.05e-241	0.532559	0.891	0.823	2.11e-238	NK	CARD16
4.06e-235	0.710996	0.861	0.773	8.13e-232	NK	TSPYL2
2.98e-230	0.537856	0.981	0.932	5.96e-227	NK	CD69
2.69e-226	0.415156	1	0.998	5.37e-223	NK	ACTB
3.56e-216	0.575737	0.724	0.689	7.11e-213	NK	RORA
2.47e-215	0.603996	0.949	0.952	4.94e-212	NK	GADD45B
1.15e-205	0.536059	0.849	0.829	2.3e-202	NK	NASP
1.66e-192	0.519816	0.913	0.868	3.32e-189	NK	TUBA4A
3.32e-188	0.401905	0.926	0.867	6.63e-185	NK	CD63
1.33e-170	0.463103	0.661	0.611	2.65e-167	NK	ZBP1
9.46e-154	0.40802	0.837	0.763	1.89e-150	NK	ANP32E
1.15e-153	0.600164	0.953	0.94	2.31e-150	NK	NFKBIZ
5.61e-148	0.464055	0.877	0.86	1.12e-144	NK	CALR
7.32e-146	0.608119	0.888	0.896	1.46e-142	NK	HIST1H1E
9.96e-145	0.413815	0.896	0.833	1.99e-141	NK	ZNF331
1.78e-130	0.578662	0.985	0.961	3.57e-127	NK	AC103591.3
1.91e-127	0.553506	0.954	0.956	3.82e-124	NK	HIST1H1C
7.09e-127	0.540129	0.841	0.813	1.42e-123	NK	IL32
3.09e-122	0.730394	0.968	0.963	6.19e-119	NK	H1FX
3.29e-120	0.47828	0.99	0.997	6.58e-117	NK	NFKBIA
2.46e-107	0.429258	0.933	0.899	4.92e-104	NK	HIST1H1D
2.53e-95	0.404153	0.866	0.869	5.05e-92	NK	ATP5IF1
4.42e-43	0.661954	0.447	0.563	8.84e-40	NK	PTGDS
0	2.16308	0.978	0.652	0	Naïve CD8	LINC02446
0	1.67984	0.974	0.592	0	Naïve CD8	CD8B
0	1.59318	0.962	0.695	0	Naïve CD8	S100B
0	1.25463	1	0.763	0	Naïve CD8	IL7R
0	1.21155	0.994	0.786	0	Naïve CD8	CD3D
0	1.16011	0.959	0.629	0	Naïve CD8	CD8A
0	1.06594	0.982	0.788	0	Naïve CD8	PRKCQ-AS1
0	1.05068	0.985	0.848	0	Naïve CD8	NOSIP
0	1.03266	0.98	0.768	0	Naïve CD8	PCED1B-AS1
0	1.01466	0.991	0.805	0	Naïve CD8	CD3G
0	1.01058	0.99	0.796	0	Naïve CD8	CD3E
0	0.952384	0.903	0.655	0	Naïve CD8	NELL2
0	0.948292	1	1	0	Naïve CD8	RPS18
0	0.936477	0.958	0.732	0	Naïve CD8	OXNAD1
0	0.93427	0.999	0.966	0	Naïve CD8	HSP90AB1
0	0.933881	0.91	0.681	0	Naïve CD8	PASK
0	0.907002	0.986	0.895	0	Naïve CD8	RGS10
0	0.878574	0.97	0.795	0	Naïve CD8	NUCB2
0	0.85765	0.98	0.845	0	Naïve CD8	LDHB
0	0.84933	0.996	0.864	0	Naïve CD8	LTB
0	0.823826	0.978	0.775	0	Naïve CD8	TCF7
0	0.819585	0.981	0.752	0	Naïve CD8	LEF1
0	0.799719	0.973	0.816	0	Naïve CD8	TRBC2
0	0.781839	0.997	0.968	0	Naïve CD8	NPM1
0	0.780432	0.952	0.67	0	Naïve CD8	RCAN3
0	0.759215	0.97	0.774	0	Naïve CD8	GYPC
0	0.73093	0.973	0.79	0	Naïve CD8	BCL11B
0	0.680316	0.944	0.739	0	Naïve CD8	LINC01138
0	0.650607	0.955	0.771	0	Naïve CD8	CD27
0	0.629369	0.942	0.79	0	Naïve CD8	LIME1
0	0.626278	0.999	0.848	0	Naïve CD8	ETS1
0	0.608611	0.977	0.882	0	Naïve CD8	TOB1
0	0.59874	0.916	0.758	0	Naïve CD8	ABLIM1
0	0.591381	0.946	0.737	0	Naïve CD8	OCIAD2
0	0.583128	0.931	0.765	0	Naïve CD8	TRAC
0	0.550544	0.997	0.971	0	Naïve CD8	SNHG29
0	0.544316	0.893	0.715	0	Naïve CD8	ITM2A
0	0.527455	0.943	0.759	0	Naïve CD8	HSPB1
0	0.505351	0.963	0.803	0	Naïve CD8	IL32
0	0.491544	0.966	0.772	0	Naïve CD8	GZMM
0	0.480952	0.913	0.776	0	Naïve CD8	MT2A
0	0.47701	0.824	0.663	0	Naïve CD8	BICDL1
0	0.443729	0.941	0.774	0	Naïve CD8	CAMK4
0	0.442852	0.951	0.813	0	Naïve CD8	CD2
0	0.430765	0.817	0.651	0	Naïve CD8	CD6
0	0.423515	0.845	0.629	0	Naïve CD8	CCR7
0	0.419122	0.964	0.8	0	Naïve CD8	TXK
0	0.40187	0.851	0.643	0	Naïve CD8	HPGD
3.86e-281	0.405831	0.989	0.939	7.73e-278	Naïve CD8	NME2
2.23e-262	0.427855	0.99	0.951	4.45e-259	Naïve CD8	TNFAIP3
0	2.65568	0.986	0.892	0	Memory CD8	DUSP2
0	2.0652	0.993	0.937	0	Memory CD8	ZFP36L2
0	1.72504	0.954	0.688	0	Memory CD8	ID3
0	1.54207	0.965	0.68	0	Memory CD8	RTKN2
0	1.41086	0.962	0.752	0	Memory CD8	CMC1
0	1.40335	0.906	0.713	0	Memory CD8	GZMK
0	1.35946	0.92	0.673	0	Memory CD8	LINC02446
0	1.29175	0.979	0.805	0	Memory CD8	NUCB2
0	1.25066	0.976	0.808	0	Memory CD8	CD3E
0	1.17397	0.946	0.813	0	Memory CD8	IL32
0	1.17198	0.918	0.494	0	Memory CD8	TRGC2
0	1.15612	0.949	0.801	0	Memory CD8	ID1
0	1.15279	0.953	0.799	0	Memory CD8	LIME1
0	1.06228	0.935	0.772	0	Memory CD8	KLRK1
0	1.00122	0.937	0.607	0	Memory CD8	TRGC1
0	0.905014	0.934	0.783	0	Memory CD8	CD27
0	0.503478	0.914	0.66	0	Memory CD8	HIPK1-AS1
3.08e-307	0.816265	0.88	0.693	6.17e-304	Memory CD8	NCR3
2.45e-298	0.469057	0.867	0.551	4.89e-295	Memory CD8	XCL1
3.19e-292	0.892702	0.849	0.599	6.39e-289	Memory CD8	KLRC2
3.11e-285	1.14057	0.982	0.798	6.21e-282	Memory CD8	CD3D
3.16e-283	1.16332	1	0.989	6.31e-280	Memory CD8	JUN
4.77e-278	1.02015	0.967	0.788	9.53e-275	Memory CD8	TCF7
5.42e-274	0.938076	0.98	0.726	1.08e-270	Memory CD8	CD7
6.76e-273	0.876093	0.952	0.774	1.35e-269	Memory CD8	TRAC
4.75e-272	1.19405	0.97	0.825	9.5e-269	Memory CD8	TRBC2
4.98e-260	1.04218	0.999	0.857	9.95e-257	Memory CD8	ETS1
9.25e-257	0.854052	0.932	0.675	1.85e-253	Memory CD8	CTSW
1.18e-255	0.914708	0.919	0.76	2.37e-252	Memory CD8	ARID5B
2.68e-253	0.756312	0.885	0.651	5.36e-250	Memory CD8	CD8A
1.73e-248	0.58546	0.851	0.658	3.46e-245	Memory CD8	COL6A2
6.26e-241	0.849689	0.981	0.859	1.25e-237	Memory CD8	PLAC8
1.07e-231	1.18125	0.993	0.777	2.14e-228	Memory CD8	IL7R
5.23e-230	0.839842	0.819	0.628	1.05e-226	Memory CD8	KLRC3
9.42e-230	0.511788	0.758	0.386	1.88e-226	Memory CD8	ZNF683
1.39e-211	0.532732	0.837	0.618	2.77e-208	Memory CD8	CD8B
2.58e-211	0.732156	0.871	0.672	5.16e-208	Memory CD8	BICDL1
4.97e-205	0.679277	0.932	0.784	9.93e-202	Memory CD8	CSKMT
3.33e-203	0.978438	0.902	0.78	6.67e-200	Memory CD8	TSPYL2
1.26e-202	0.414106	0.778	0.618	2.51e-199	Memory CD8	FXYD2
1.05e-199	1.0126	0.99	0.953	2.11e-196	Memory CD8	TNFAIP3
3.88e-199	0.473472	0.779	0.609	7.76e-196	Memory CD8	CXCR3
1.44e-193	0.934688	0.936	0.837	2.88e-190	Memory CD8	ZNF331
7.15e-192	0.968022	0.932	0.871	1.43e-188	Memory CD8	TUBA4A
2.77e-191	0.871367	0.905	0.74	5.54e-188	Memory CD8	PIK3R1
7.42e-190	0.818466	0.932	0.793	1.48e-186	Memory CD8	GADD45A
2.81e-183	0.799291	0.948	0.802	5.62e-180	Memory CD8	BCL11B
5.44e-177	0.490433	0.874	0.723	1.09e-173	Memory CD8	MATK
6.56e-177	0.649251	0.909	0.771	1.31e-173	Memory CD8	HSPB1
3.86e-174	0.553843	0.993	0.963	7.72e-171	Memory CD8	UBB
1.9e-164	0.729337	0.93	0.781	3.8e-161	Memory CD8	EZR
4.49e-164	0.406623	0.933	0.787	8.98e-161	Memory CD8	KLF9
6.6e-157	0.716121	0.956	0.87	1.32e-153	Memory CD8	DDIT4
8.03e-157	0.674017	0.917	0.767	1.61e-153	Memory CD8	LEF1
2.63e-151	0.648895	0.946	0.818	5.27e-148	Memory CD8	CD3G
2.51e-145	0.44063	0.94	0.811	5.02e-142	Memory CD8	TXK
1.67e-143	0.616097	0.943	0.786	3.33e-140	Memory CD8	GYPC
3.39e-142	0.769523	0.947	0.883	6.77e-139	Memory CD8	MAFF
3.62e-142	0.645252	0.944	0.782	7.23e-139	Memory CD8	PCED1B-AS1
7.74e-137	0.520194	0.915	0.784	1.55e-133	Memory CD8	GZMM
1.93e-136	0.699625	0.963	0.895	3.87e-133	Memory CD8	HIST1H4C
2.85e-133	0.745912	0.904	0.797	5.7e-130	Memory CD8	TRBC1
5.84e-133	0.477213	0.905	0.688	1.17e-129	Memory CD8	RCAN3
1.76e-124	0.405609	0.819	0.701	3.52e-121	Memory CD8	C12orf75
9.34e-119	0.480438	0.941	0.805	1.87e-115	Memory CD8	ISG20
8.16e-115	0.57368	0.845	0.694	1.63e-111	Memory CD8	IFITM1
3.39e-114	0.649807	0.887	0.752	6.78e-111	Memory CD8	LINC01138
7.23e-114	0.440147	0.859	0.796	1.45e-110	Memory CD8	IER5L
1.45e-112	0.484999	0.927	0.805	2.9e-109	Memory CD8	CLEC2D
2.14e-112	0.553912	0.883	0.788	4.27e-109	Memory CD8	RNF125
2.06e-107	0.461702	0.753	0.67	4.12e-104	Memory CD8	GATA3
2.03e-99	0.694549	0.952	0.898	4.06e-96	Memory CD8	SOX4
3.62e-91	0.473575	0.994	0.99	7.24e-88	Memory CD8	IER2
2.37e-90	0.552915	0.915	0.851	4.73e-87	Memory CD8	EIF4A3
5.64e-90	0.513834	0.999	0.987	1.13e-86	Memory CD8	FOS
2.5e-84	0.752933	0.772	0.757	4.99e-81	Memory CD8	LYAR
1.15e-74	0.485494	0.945	0.881	2.31e-71	Memory CD8	ARL4C
5.11e-72	0.480356	0.988	0.937	1.02e-68	Memory CD8	CD69
4.28e-69	0.46533	0.993	0.996	8.55e-66	Memory CD8	JUNB
6.86e-69	0.486343	0.919	0.816	1.37e-65	Memory CD8	RGCC
2.48e-54	0.502801	0.885	0.802	4.96e-51	Memory CD8	NR4A2
0	3.43944	0.99	0.784	0	Nonclassical	MT2A
0	2.79943	1	0.739	0	Nonclassical	HES4
0	2.69383	0.983	0.717	0	Nonclassical	CDKN1C
0	2.6042	0.995	0.735	0	Nonclassical	FCGR3A
0	2.52562	1	0.896	0	Nonclassical	LST1
0	2.46312	1	0.869	0	Nonclassical	IFI30
0	2.34285	1	0.979	0	Nonclassical	SAT1
0	2.33295	1	0.997	0	Nonclassical	FTL
0	2.26719	1	0.827	0	Nonclassical	TIMP1
0	2.2566	0.999	0.814	0	Nonclassical	C5AR1
0	2.09804	1	0.84	0	Nonclassical	CST3
0	2.06915	1	0.92	0	Nonclassical	AIF1
0	2.02342	1	0.812	0	Nonclassical	HLA-DPA1
0	2.02107	1	0.936	0	Nonclassical	COTL1
0	2.00176	0.973	0.674	0	Nonclassical	IFITM3
0	1.99854	0.995	0.764	0	Nonclassical	SMIM25
0	1.9721	0.991	0.767	0	Nonclassical	MAFB
0	1.85481	0.968	0.703	0	Nonclassical	ZNF703
0	1.84175	1	0.865	0	Nonclassical	NR4A1
0	1.80625	0.978	0.777	0	Nonclassical	HES1
0	1.77805	0.987	0.684	0	Nonclassical	HMOX1
0	1.66952	1	0.896	0	Nonclassical	FCER1G
0	1.66764	1	0.827	0	Nonclassical	HLA-DRB5
0	1.66325	1	0.999	0	Nonclassical	FTH1
0	1.65808	1	0.819	0	Nonclassical	S100A11
0	1.62641	0.986	0.805	0	Nonclassical	MS4A7
0	1.55306	1	0.811	0	Nonclassical	ASAH1
0	1.54473	1	0.856	0	Nonclassical	SERPINA1
0	1.5401	1	0.896	0	Nonclassical	PSAP
0	1.53961	1	0.919	0	Nonclassical	HLA-DRB1
0	1.46806	0.994	0.81	0	Nonclassical	NPC2
0	1.42955	0.999	0.928	0	Nonclassical	ZFAND5
0	1.38063	0.975	0.664	0	Nonclassical	RHOC
0	1.31604	0.996	0.818	0	Nonclassical	CSTB
0	1.29715	0.997	0.849	0	Nonclassical	SPI1
0	1.27672	0.983	0.631	0	Nonclassical	CXCL16
0	1.26007	0.956	0.773	0	Nonclassical	RHOB
0	1.19895	0.972	0.661	0	Nonclassical	CALHM6
0	1.18344	0.963	0.655	0	Nonclassical	RRAS
0	1.16613	1	0.996	0	Nonclassical	JUNB
0	1.12529	0.952	0.721	0	Nonclassical	LRRC25
0	1.09664	0.947	0.687	0	Nonclassical	CSF1R
0	0.849598	0.95	0.623	0	Nonclassical	C5AR2
0	0.64345	0.915	0.666	0	Nonclassical	PPM1N
0	0.625224	0.946	0.578	0	Nonclassical	MT1E
4.93e-306	1.18906	0.977	0.81	9.86e-303	Nonclassical	PILRA
8.28e-303	1.13922	0.995	0.804	1.66e-299	Nonclassical	LYN
4.38e-299	1.13708	0.999	0.866	8.77e-296	Nonclassical	ATF3
5.52e-293	1.24159	0.997	0.884	1.1e-289	Nonclassical	VSIR
2.33e-287	1.1884	0.997	0.796	4.66e-284	Nonclassical	NINJ1
1.8e-286	0.659169	0.948	0.712	3.61e-283	Nonclassical	TPPP3
1.94e-286	1.19662	0.999	0.859	3.87e-283	Nonclassical	BRI3
1.88e-285	1.58571	1	0.866	3.77e-282	Nonclassical	CEBPB
6.09e-283	0.821735	0.903	0.708	1.22e-279	Nonclassical	CKB
2.65e-282	1.12747	0.99	0.81	5.3e-279	Nonclassical	TNFRSF1B
2.88e-282	0.820961	0.959	0.717	5.75e-279	Nonclassical	CD300LF
4.76e-280	0.573864	0.897	0.562	9.51e-277	Nonclassical	MARCO
2.69e-279	1.29488	0.992	0.855	5.38e-276	Nonclassical	BCL2A1
1.79e-278	1.2353	0.977	0.798	3.58e-275	Nonclassical	APOBEC3A
2.27e-275	1.02168	0.95	0.706	4.54e-272	Nonclassical	WARS
6.25e-275	1.13318	0.97	0.791	1.25e-271	Nonclassical	BID
1.39e-273	1.05962	0.985	0.667	2.79e-270	Nonclassical	RASGEF1B
1.2e-271	0.454916	0.872	0.607	2.4e-268	Nonclassical	PAPSS2
1.37e-269	1.29925	0.995	0.797	2.74e-266	Nonclassical	HLA-DPB1
1.12e-268	0.851679	0.924	0.649	2.23e-265	Nonclassical	TCF7L2
6.41e-268	0.642468	0.897	0.697	1.28e-264	Nonclassical	NRARP
5.44e-267	0.613914	0.903	0.748	1.09e-263	Nonclassical	LINC02432
4.29e-266	1.06382	0.985	0.711	8.59e-263	Nonclassical	SLC43A2
9.63e-264	0.529588	0.952	0.66	1.93e-260	Nonclassical	PRKAG2-AS1
4.86e-262	1.19469	0.996	0.78	9.71e-259	Nonclassical	CD68
3.06e-261	1.09418	1	0.893	6.12e-258	Nonclassical	CD83
4.87e-260	1.01011	0.992	0.804	9.75e-257	Nonclassical	MIR22HG
5.39e-259	1.01406	0.991	0.895	1.08e-255	Nonclassical	PRELID1
2.02e-258	1.00579	0.983	0.903	4.04e-255	Nonclassical	TUBA1B
2.2e-257	1.06372	0.969	0.737	4.41e-254	Nonclassical	LILRB2
7.25e-256	1.02278	1	0.998	1.45e-252	Nonclassical	ACTB
3.06e-255	0.691997	0.943	0.728	6.13e-252	Nonclassical	LYL1
6.62e-255	0.887156	0.986	0.838	1.32e-251	Nonclassical	THEMIS2
7.91e-255	0.993676	0.994	0.752	1.58e-251	Nonclassical	RAB31
8.77e-255	0.891589	0.97	0.721	1.75e-251	Nonclassical	HSBP1
1.75e-254	0.851083	0.957	0.688	3.51e-251	Nonclassical	INSIG1
1.67e-252	0.549073	0.858	0.534	3.34e-249	Nonclassical	SASH1
9.69e-252	1.44555	1	0.916	1.94e-248	Nonclassical	S100A4
8.7e-251	1.00735	0.994	0.891	1.74e-247	Nonclassical	VASP
3.62e-250	1.00139	0.968	0.723	7.24e-247	Nonclassical	STX11
1.58e-249	0.814602	0.877	0.615	3.15e-246	Nonclassical	CAMK1
9.26e-248	0.955735	0.986	0.826	1.85e-244	Nonclassical	ATP1B3
1.6e-247	1.01423	0.985	0.788	3.19e-244	Nonclassical	ITGAX
2.49e-247	1.05477	0.991	0.819	4.97e-244	Nonclassical	ANXA5
6.11e-247	1.2389	0.996	0.78	1.22e-243	Nonclassical	CFD
1.4e-246	0.747362	1	0.986	2.79e-243	Nonclassical	CFL1
5.58e-245	1.31548	1	0.902	1.12e-241	Nonclassical	HLA-DRA
2.21e-243	1.0135	1	0.987	4.41e-240	Nonclassical	FOS
2.24e-243	0.879021	0.964	0.721	4.48e-240	Nonclassical	MTSS1
5.61e-243	0.888812	0.982	0.744	1.12e-239	Nonclassical	LILRA5
1.19e-241	1.0204	1	0.985	2.38e-238	Nonclassical	ZFP36
1.5e-241	0.752708	0.923	0.689	3.01e-238	Nonclassical	LMO2
2.78e-241	1.02174	1	0.966	5.56e-238	Nonclassical	DUSP1
5.69e-241	0.966387	0.973	0.824	1.14e-237	Nonclassical	POU2F2
2.65e-238	1.08412	0.983	0.824	5.31e-235	Nonclassical	STXBP2
3.36e-235	0.53791	0.954	0.795	6.72e-232	Nonclassical	IER5L
3.31e-234	1.42339	0.992	0.807	6.61e-231	Nonclassical	G0S2
4.99e-233	1.24347	1	0.847	9.97e-230	Nonclassical	PLAUR
5.94e-233	0.765489	0.961	0.726	1.19e-229	Nonclassical	SH2B3
2.22e-232	1.10642	0.997	0.858	4.44e-229	Nonclassical	ANXA2
2.06e-231	0.790458	0.907	0.717	4.12e-228	Nonclassical	LILRB1
4.66e-231	1.14961	0.99	0.897	9.32e-228	Nonclassical	ZFP36L1
1.23e-230	1.00234	0.996	0.913	2.46e-227	Nonclassical	HERPUD1
6.42e-227	0.815711	0.981	0.828	1.28e-223	Nonclassical	CARD16
3.34e-226	1.06882	0.987	0.87	6.67e-223	Nonclassical	DDIT4
3.41e-226	0.996187	1	0.951	6.81e-223	Nonclassical	GADD45B
2.2e-223	0.988789	0.999	0.888	4.39e-220	Nonclassical	TOB1
2.26e-223	0.860982	0.959	0.757	4.52e-220	Nonclassical	PTGER4
4.5e-223	0.875712	1	0.969	8.99e-220	Nonclassical	EMP3
2.87e-222	0.742465	0.959	0.722	5.73e-219	Nonclassical	MGAT1
3.94e-222	0.69804	0.969	0.823	7.88e-219	Nonclassical	CPPED1
4.51e-222	0.791215	0.987	0.787	9.02e-219	Nonclassical	GRASP
6.81e-222	1.01286	0.996	0.825	1.36e-218	Nonclassical	KLF4
3.15e-221	0.84923	0.995	0.869	6.31e-218	Nonclassical	CDKN1A
8.69e-221	0.770855	0.978	0.761	1.74e-217	Nonclassical	ZNF385A
3.34e-219	1.03715	0.992	0.828	6.67e-216	Nonclassical	RGS2
9.1e-219	0.817325	0.988	0.913	1.82e-215	Nonclassical	TPI1
3.06e-218	0.87406	0.977	0.71	6.13e-215	Nonclassical	TMEM176B
6.12e-218	0.965115	0.991	0.843	1.22e-214	Nonclassical	CFP
6.62e-217	0.709413	0.858	0.706	1.32e-213	Nonclassical	SIGLEC10
5.25e-215	0.786188	0.978	0.777	1.05e-211	Nonclassical	TNFSF13B
6.98e-214	1.10119	0.997	0.784	1.4e-210	Nonclassical	CLEC7A
7.93e-210	0.888227	0.969	0.808	1.59e-206	Nonclassical	ISG15
1.13e-209	0.673865	0.964	0.76	2.26e-206	Nonclassical	HLA-DQA1
3.86e-208	0.943651	0.997	0.941	7.72e-205	Nonclassical	IFITM2
6.32e-207	0.657303	0.868	0.648	1.26e-203	Nonclassical	EPB41L3
6.93e-207	0.593985	0.907	0.743	1.39e-203	Nonclassical	LIPA
2.13e-206	0.557042	0.886	0.555	4.26e-203	Nonclassical	CTSL
1.55e-204	0.579794	0.91	0.775	3.11e-201	Nonclassical	LILRA1
2.4e-204	0.816812	0.964	0.766	4.8e-201	Nonclassical	PECAM1
2.79e-203	0.745449	0.982	0.819	5.58e-200	Nonclassical	PLIN2
6.33e-202	1.16711	1	0.895	1.27e-198	Nonclassical	TYROBP
6.71e-202	0.615931	0.898	0.642	1.34e-198	Nonclassical	TTYH3
1.26e-200	0.789138	0.975	0.751	2.52e-197	Nonclassical	RIPK2
4.63e-200	0.91617	0.988	0.766	9.26e-197	Nonclassical	CPVL
7.83e-200	0.777127	0.987	0.816	1.57e-196	Nonclassical	CTSH
3.62e-199	0.822031	0.978	0.813	7.24e-196	Nonclassical	C1orf162
2.19e-197	0.524134	0.947	0.727	4.38e-194	Nonclassical	IFI6
1.36e-196	0.838962	1	0.985	2.71e-193	Nonclassical	SH3BGRL3
1.97e-196	0.624616	0.966	0.773	3.95e-193	Nonclassical	ZMIZ1
8.94e-196	0.836449	0.999	0.95	1.79e-192	Nonclassical	ARPC1B
1.07e-194	0.675779	0.778	0.334	2.14e-191	Nonclassical	C1QB
6.24e-194	0.808729	0.97	0.861	1.25e-190	Nonclassical	CTSZ
6.83e-193	0.643911	0.945	0.686	1.37e-189	Nonclassical	ADGRE2
1.31e-192	0.668489	0.939	0.774	2.61e-189	Nonclassical	RXRA
1.51e-192	0.650307	0.948	0.773	3.02e-189	Nonclassical	DPYSL2
4.89e-192	0.838202	0.994	0.849	9.79e-189	Nonclassical	ZBTB7A
1.69e-190	0.610816	0.881	0.739	3.38e-187	Nonclassical	CEBPA
3.8e-190	0.821447	0.992	0.836	7.59e-187	Nonclassical	FCGR2A
5.95e-188	0.870651	1	0.982	1.19e-184	Nonclassical	OAZ1
1.27e-187	0.529142	0.866	0.723	2.54e-184	Nonclassical	FBP1
5.48e-187	0.648412	0.947	0.756	1.1e-183	Nonclassical	TGFBI
1.01e-186	0.795521	0.939	0.75	2.01e-183	Nonclassical	IGSF6
1.32e-186	0.461421	0.821	0.531	2.64e-183	Nonclassical	BATF3
1.98e-186	0.762556	0.978	0.853	3.96e-183	Nonclassical	MYO1G
4.14e-186	0.850571	1	0.927	8.29e-183	Nonclassical	CD74
1.26e-185	0.455005	0.966	0.834	2.52e-182	Nonclassical	SNAI1
3.33e-185	0.795291	0.951	0.844	6.67e-182	Nonclassical	CLEC12A
5.03e-185	0.814798	0.966	0.766	1.01e-181	Nonclassical	ARL4A
6.51e-183	0.737509	0.964	0.794	1.3e-179	Nonclassical	GSTO1
3.25e-182	0.764886	0.941	0.7	6.5e-179	Nonclassical	SAMSN1
3.16e-180	0.616493	0.952	0.764	6.32e-177	Nonclassical	ADM
3.22e-179	0.631644	0.96	0.815	6.45e-176	Nonclassical	SCO2
9.95e-179	0.894055	0.991	0.838	1.99e-175	Nonclassical	MARCKS
1.51e-178	0.683454	0.932	0.726	3.01e-175	Nonclassical	SNX18
7.08e-178	0.848261	0.779	0.461	1.42e-174	Nonclassical	C1QA
3.26e-177	0.52939	0.942	0.793	6.52e-174	Nonclassical	SPN
1.77e-175	0.730028	0.97	0.82	3.54e-172	Nonclassical	PPT1
1.83e-175	0.714459	0.81	0.525	3.65e-172	Nonclassical	HSPA1A
2.03e-175	0.888027	0.999	0.838	4.07e-172	Nonclassical	TYMP
1.86e-174	1.16567	1	0.984	3.71e-171	Nonclassical	NEAT1
2.07e-173	0.784193	0.974	0.792	4.15e-170	Nonclassical	CTSB
5.49e-173	0.662288	0.946	0.83	1.1e-169	Nonclassical	SLC7A7
3.62e-171	0.749805	0.997	0.941	7.24e-168	Nonclassical	NFKBIZ
6.56e-171	0.416385	0.943	0.769	1.31e-167	Nonclassical	DDAH2
4.46e-170	0.60628	0.947	0.727	8.91e-167	Nonclassical	C19orf38
2.83e-169	0.590119	0.969	0.81	5.66e-166	Nonclassical	EHD1
3.61e-167	0.891513	0.996	0.867	7.22e-164	Nonclassical	ZEB2
1.68e-166	0.636042	0.912	0.748	3.35e-163	Nonclassical	SLC15A3
2.56e-166	0.730605	0.994	0.93	5.12e-163	Nonclassical	PMAIP1
1.55e-165	0.578089	0.889	0.665	3.09e-162	Nonclassical	LILRA2
1.12e-164	0.597518	0.91	0.746	2.23e-161	Nonclassical	CD4
8.61e-163	0.586051	0.934	0.813	1.72e-159	Nonclassical	PRDX1
3.71e-162	0.573685	0.924	0.707	7.42e-159	Nonclassical	SYNGR2
4.85e-162	0.552949	0.907	0.7	9.69e-159	Nonclassical	CD86
1.53e-161	0.41073	0.959	0.82	3.06e-158	Nonclassical	TUBB2A
5.72e-161	0.416139	0.93	0.768	1.14e-157	Nonclassical	MGST3
3.31e-160	0.511904	0.844	0.667	6.62e-157	Nonclassical	P2RY13
4.43e-159	0.740271	0.995	0.89	8.86e-156	Nonclassical	SOCS3
4.76e-159	0.540668	0.876	0.682	9.52e-156	Nonclassical	TESC
1.2e-158	0.626444	0.991	0.911	2.41e-155	Nonclassical	TUBB4B
8.96e-157	0.607038	0.996	0.942	1.79e-153	Nonclassical	NME2
1.16e-156	0.534843	0.946	0.74	2.31e-153	Nonclassical	SH3BP2
3.13e-156	0.981098	1	0.951	6.25e-153	Nonclassical	SRGN
6.2e-156	0.928275	0.999	0.854	1.24e-152	Nonclassical	LGALS1
1.46e-155	0.497657	0.89	0.82	2.92e-152	Nonclassical	RGS18
5.45e-155	0.645855	0.988	0.898	1.09e-151	Nonclassical	GNG5
1.22e-154	0.423948	0.88	0.728	2.43e-151	Nonclassical	SLC2A6
3.46e-154	0.642675	0.987	0.842	6.92e-151	Nonclassical	PPIF
3.12e-153	0.622739	0.974	0.793	6.23e-150	Nonclassical	RAP2B
8.76e-152	0.610025	0.952	0.779	1.75e-148	Nonclassical	RILPL2
1.42e-151	0.518181	0.928	0.727	2.83e-148	Nonclassical	EMILIN2
6.52e-150	0.578549	0.947	0.771	1.3e-146	Nonclassical	HSPB1
2.04e-148	0.709261	0.988	0.872	4.08e-145	Nonclassical	AP1S2
9.98e-148	0.488253	0.933	0.763	2e-144	Nonclassical	C15orf39
1.85e-147	0.64832	0.968	0.825	3.71e-144	Nonclassical	MAP2K3
5.67e-147	0.781627	1	0.969	1.13e-143	Nonclassical	CRIP1
3.71e-146	0.415231	0.894	0.693	7.43e-143	Nonclassical	DOCK5
1.76e-145	0.660127	0.99	0.854	3.53e-142	Nonclassical	UPP1
1.99e-144	0.714142	0.996	0.892	3.97e-141	Nonclassical	MAP3K8
1.72e-142	0.41102	0.95	0.777	3.45e-139	Nonclassical	IDH2
1.92e-140	0.669921	0.996	0.909	3.84e-137	Nonclassical	MIDN
6.12e-140	0.517058	0.859	0.617	1.22e-136	Nonclassical	HOTAIRM1
1.44e-139	0.658633	0.995	0.862	2.88e-136	Nonclassical	PLEK
1.46e-139	0.599037	0.974	0.817	2.92e-136	Nonclassical	FGL2
8.14e-139	0.630112	0.925	0.761	1.63e-135	Nonclassical	TFRC
2.77e-136	0.58005	0.991	0.876	5.54e-133	Nonclassical	FCGRT
5.18e-136	0.531725	0.951	0.839	1.04e-132	Nonclassical	NAA38
1.29e-135	0.447998	0.902	0.68	2.58e-132	Nonclassical	TENT5A
1.18e-134	0.587831	0.933	0.807	2.37e-131	Nonclassical	TNFAIP2
1.25e-134	0.984217	1	0.928	2.5e-131	Nonclassical	CTSS
5.2e-134	0.728604	1	0.902	1.04e-130	Nonclassical	GABARAP
7.97e-132	0.611872	1	0.984	1.59e-128	Nonclassical	LAPTM5
1.87e-131	0.511927	0.982	0.813	3.73e-128	Nonclassical	NLRP3
3.85e-130	0.525913	0.968	0.798	7.7e-127	Nonclassical	FGR
4.39e-130	0.668467	0.979	0.755	8.79e-127	Nonclassical	LGALS3
2.87e-128	0.690369	0.995	0.89	5.74e-125	Nonclassical	TSPO
4.68e-128	0.57228	0.996	0.905	9.36e-125	Nonclassical	IL1B
7.48e-128	0.622107	0.982	0.801	1.5e-124	Nonclassical	CEBPD
1.34e-125	0.587741	0.996	0.838	2.68e-122	Nonclassical	H2AFY
3.17e-125	0.593111	0.97	0.836	6.35e-122	Nonclassical	NCF2
4.59e-125	0.627299	0.997	0.889	9.19e-122	Nonclassical	HLA-DQB1
1.61e-124	0.473427	0.996	0.858	3.22e-121	Nonclassical	VMP1
2.1e-124	0.455598	0.867	0.671	4.19e-121	Nonclassical	FAM49A
2.26e-123	0.689998	0.999	0.86	4.53e-120	Nonclassical	GSTP1
5.94e-123	0.521238	0.917	0.78	1.19e-119	Nonclassical	TPP1
6.45e-123	0.541098	0.945	0.79	1.29e-119	Nonclassical	OTUD1
7.21e-122	0.576543	0.986	0.894	1.44e-118	Nonclassical	SOD2
2.08e-121	0.456379	0.914	0.659	4.16e-118	Nonclassical	TIMP2
3.75e-120	0.51723	0.97	0.838	7.5e-117	Nonclassical	ZNF331
4.29e-120	0.446939	0.955	0.843	8.57e-117	Nonclassical	LILRB3
5.82e-120	0.53875	0.982	0.835	1.16e-116	Nonclassical	BHLHE40
7.86e-120	0.564519	0.988	0.841	1.57e-116	Nonclassical	FOSL2
1.56e-119	0.461083	0.95	0.793	3.11e-116	Nonclassical	PRKAG2
3.93e-119	0.406775	0.946	0.767	7.87e-116	Nonclassical	SCPEP1
3.52e-118	0.509079	0.981	0.89	7.05e-115	Nonclassical	CYBB
8.12e-118	0.435055	0.895	0.798	1.62e-114	Nonclassical	CORO1B
5.66e-117	0.443201	0.91	0.779	1.13e-113	Nonclassical	HCK
3.28e-116	0.628325	1	0.904	6.57e-113	Nonclassical	NAMPT
5.79e-116	0.626713	0.932	0.822	1.16e-112	Nonclassical	HSPD1
7.19e-115	0.445837	0.908	0.8	1.44e-111	Nonclassical	CASP1
1.36e-114	0.452387	0.995	0.857	2.71e-111	Nonclassical	SLC11A1
1.88e-114	0.473732	0.85	0.71	3.77e-111	Nonclassical	SLC31A2
2.65e-114	0.546283	0.928	0.746	5.31e-111	Nonclassical	SLA
1.59e-113	0.463492	0.948	0.803	3.17e-110	Nonclassical	CD302
3.48e-112	0.85556	1	0.943	6.96e-109	Nonclassical	S100A6
1.38e-110	0.449265	0.956	0.847	2.75e-107	Nonclassical	HLA-DMA
2.71e-106	0.457937	0.952	0.856	5.42e-103	Nonclassical	PYCARD
4.73e-106	0.660886	0.996	0.872	9.45e-103	Nonclassical	FCN1
8.79e-106	0.460895	0.959	0.815	1.76e-102	Nonclassical	IL10RA
4.1e-105	0.489704	0.975	0.811	8.2e-102	Nonclassical	GRN
4.28e-105	0.56829	1	0.965	8.56e-102	Nonclassical	MCL1
4.86e-104	0.455104	0.951	0.816	9.71e-101	Nonclassical	HBEGF
8.77e-103	0.481593	0.99	0.859	1.75e-99	Nonclassical	EFHD2
1.64e-102	0.46869	0.907	0.706	3.27e-99	Nonclassical	ETS2
2.83e-100	0.542523	1	0.96	5.66e-97	Nonclassical	ITGB2
6.41e-99	0.404248	0.91	0.736	1.28e-95	Nonclassical	SERPINB9
8.95e-98	0.574731	0.972	0.867	1.79e-94	Nonclassical	CHMP1B
5.32e-94	0.449047	0.995	0.926	1.06e-90	Nonclassical	ENO1
2.18e-93	0.438996	0.994	0.893	4.36e-90	Nonclassical	FLNA
2.61e-92	0.500299	0.978	0.885	5.21e-89	Nonclassical	ATP2B1
3.82e-92	0.408029	0.912	0.728	7.63e-89	Nonclassical	GRINA
1.08e-91	0.407074	0.951	0.781	2.17e-88	Nonclassical	GLUL
1.05e-87	0.423886	0.894	0.795	2.1e-84	Nonclassical	CD300E
2.71e-82	0.417888	0.921	0.832	5.42e-79	Nonclassical	LCP2
1.82e-80	0.41481	0.974	0.86	3.64e-77	Nonclassical	CALR
8.2e-78	0.45864	1	0.961	1.64e-74	Nonclassical	S100A10
5.3e-77	0.459719	0.992	0.932	1.06e-73	Nonclassical	ID2
5.39e-75	0.413241	0.982	0.923	1.08e-71	Nonclassical	CTNNB1
7.45e-67	0.457743	0.955	0.872	1.49e-63	Nonclassical	HSP90B1
1.25e-50	0.460028	0.85	0.79	2.5e-47	Nonclassical	CCL3L1
1.87e-47	0.483992	0.999	0.974	3.74e-44	Nonclassical	CD52
0	3.60209	0.998	0.76	0	mDC	HLA-DQA1
0	3.42692	1	0.813	0	mDC	HLA-DPA1
0	3.40496	1	0.798	0	mDC	HLA-DPB1
0	3.04379	0.995	0.695	0	mDC	CLEC10A
0	3.03061	1	0.919	0	mDC	HLA-DRB1
0	2.87946	1	0.902	0	mDC	HLA-DRA
0	2.83927	1	0.841	0	mDC	CST3
0	2.5902	1	0.828	0	mDC	HLA-DRB5
0	2.53716	1	0.889	0	mDC	HLA-DQB1
0	2.08919	0.996	0.738	0	mDC	GPR183
0	1.81739	1	0.847	0	mDC	HLA-DMA
1.25e-300	1.8304	0.933	0.6	2.5e-297	mDC	FCER1A
3.09e-297	2.19407	1	0.927	6.18e-294	mDC	CD74
1.28e-273	1.34922	1	0.861	2.56e-270	mDC	CTSZ
2.35e-266	0.827387	0.898	0.619	4.71e-263	mDC	ENHO
1.77e-258	1.13484	1	0.942	3.54e-255	mDC	NME2
2.05e-250	1.20714	0.993	0.865	4.1e-247	mDC	NR4A1
1.05e-244	1.45904	0.996	0.801	2.09e-241	mDC	CEBPD
8.21e-244	1.17456	0.993	0.813	1.64e-240	mDC	C1orf162
2.41e-242	1.39686	0.995	0.893	4.82e-239	mDC	MAP3K8
2.02e-239	1.05932	0.961	0.708	4.04e-236	mDC	PHLDA2
2.71e-230	0.763345	0.912	0.686	5.43e-227	mDC	FCGR2B
4.97e-227	1.17979	0.981	0.802	9.95e-224	mDC	HLA-DMB
8.27e-227	1.30692	0.889	0.713	1.65e-223	mDC	CD1C
8.74e-227	1.06653	0.988	0.819	1.75e-223	mDC	CSTB
2.2e-223	0.580514	0.891	0.565	4.4e-220	mDC	ALCAM
7.02e-220	1.21817	0.996	0.948	1.4e-216	mDC	HSPA5
4.53e-217	1.21908	0.989	0.889	9.06e-214	mDC	TOB1
7.23e-217	1.11872	0.998	0.913	1.45e-213	mDC	HERPUD1
8.7e-216	1.11378	0.977	0.753	1.74e-212	mDC	CCDC88A
1.78e-214	1.00969	0.953	0.784	3.56e-211	mDC	CSF2RA
9.87e-214	1.00867	0.989	0.903	1.97e-210	mDC	TUBA1B
7.83e-213	1.03788	0.986	0.895	1.57e-209	mDC	SAMHD1
2.95e-211	0.727888	0.947	0.776	5.9e-208	mDC	CIITA
2.32e-210	0.680321	0.946	0.745	4.63e-207	mDC	CD33
9.92e-208	1.11302	0.981	0.835	1.98e-204	mDC	BHLHE40
2.09e-207	0.947794	1	0.992	4.18e-204	mDC	ACTG1
7.2e-207	0.487983	0.853	0.545	1.44e-203	mDC	LGMN
2.3e-205	1.27366	0.977	0.825	4.59e-202	mDC	RGS1
1.23e-202	0.97072	0.986	0.817	2.46e-199	mDC	CTSH
1.86e-202	1.17898	0.991	0.858	3.71e-199	mDC	ANXA2
2.49e-198	0.990108	0.995	0.876	4.98e-195	mDC	FCGRT
7.25e-193	0.533227	0.86	0.592	1.45e-189	mDC	PPP1R14A
3e-192	0.912019	0.951	0.806	5.99e-189	mDC	ETV3
5.43e-191	1.42606	1	0.855	1.09e-187	mDC	LGALS1
3.67e-190	1.09068	1	0.767	7.35e-187	mDC	CPVL
3.83e-189	0.722301	0.935	0.8	7.65e-186	mDC	IL13RA1
1.26e-188	0.443345	0.832	0.56	2.51e-185	mDC	IL1R2
4.23e-187	0.903301	0.995	0.895	8.47e-184	mDC	PRELID1
9.01e-187	0.94012	0.946	0.896	1.8e-183	mDC	AL355075.4
2.26e-186	1.15679	0.977	0.872	4.52e-183	mDC	LGALS2
5.49e-186	0.893112	0.967	0.789	1.1e-182	mDC	GRASP
2.58e-185	1.11563	0.998	0.86	5.16e-182	mDC	GSTP1
6.65e-184	1.0037	1	0.951	1.33e-180	mDC	GADD45B
8.24e-184	0.809537	0.979	0.761	1.65e-180	mDC	LY86
1.72e-183	0.588458	0.918	0.733	3.43e-180	mDC	PEA15
3.31e-183	0.553114	0.851	0.698	6.61e-180	mDC	NRARP
4.15e-182	0.69977	0.937	0.7	8.3e-179	mDC	CD86
1.28e-179	0.481864	0.849	0.648	2.56e-176	mDC	IL18
9.8e-177	0.97281	1	0.983	1.96e-173	mDC	GAPDH
1.52e-176	0.463409	0.898	0.746	3.04e-173	mDC	PLD4
8.26e-176	0.924793	0.967	0.739	1.65e-172	mDC	PHACTR1
2.17e-174	0.7229	0.942	0.774	4.33e-171	mDC	DPYSL2
2.34e-174	0.649753	0.949	0.78	4.68e-171	mDC	CAT
1.29e-173	1.10863	1	0.932	2.58e-170	mDC	ID2
3.82e-173	0.906825	1	0.95	7.65e-170	mDC	ARPC1B
6.15e-173	0.832443	0.984	0.837	1.23e-169	mDC	JAML
3.05e-170	1.02946	0.981	0.839	6.1e-167	mDC	VEGFA
4.65e-168	0.846557	0.996	0.795	9.31e-165	mDC	RNF130
1.52e-167	0.635506	0.888	0.764	3.05e-164	mDC	KCNK6
6.44e-167	0.536919	0.914	0.715	1.29e-163	mDC	SHTN1
3.13e-166	1.47635	0.867	0.658	6.25e-163	mDC	AREG
4.55e-165	0.747537	0.96	0.773	9.1e-162	mDC	CAPG
1.06e-164	0.46908	0.895	0.71	2.11e-161	mDC	IGFBP7
2.63e-164	0.917547	0.993	0.82	5.26e-161	mDC	ANXA5
2.73e-164	0.474309	0.87	0.666	5.45e-161	mDC	GSN
1.88e-163	0.534332	0.923	0.726	3.76e-160	mDC	TMEM14C
3.14e-163	0.79116	0.968	0.752	6.28e-160	mDC	RIPK2
5.54e-162	0.495773	0.882	0.651	1.11e-158	mDC	CDK2AP1
1.83e-161	0.783635	0.974	0.827	3.66e-158	mDC	ATP1B3
2.36e-161	0.634647	0.872	0.692	4.73e-158	mDC	ID3
5.36e-160	0.599433	0.884	0.657	1.07e-156	mDC	ADAM28
2.91e-159	0.660302	1	0.986	5.82e-156	mDC	CFL1
1.67e-158	1.15982	1	0.961	3.33e-155	mDC	S100A10
4.44e-158	0.866658	0.947	0.793	8.87e-155	mDC	TIPARP
3.53e-156	0.503223	0.902	0.822	7.05e-153	mDC	CES1
4.27e-155	0.675612	0.919	0.785	8.55e-152	mDC	DUSP5
2.86e-154	0.431698	0.844	0.644	5.72e-151	mDC	TCEAL4
1.18e-153	0.768082	0.977	0.867	2.35e-150	mDC	ATF3
3.18e-153	0.790602	0.986	0.911	6.35e-150	mDC	TUBB4B
1.96e-150	0.640762	0.947	0.757	3.92e-147	mDC	TGFBI
5.33e-149	1.14839	1	0.869	1.07e-145	mDC	IFI30
2.06e-146	0.673691	0.963	0.778	4.12e-143	mDC	TNFSF13B
5.41e-146	0.944021	1	0.902	1.08e-142	mDC	GABARAP
1.05e-144	0.60522	0.863	0.647	2.1e-141	mDC	FABP5
6.76e-144	0.647427	0.988	0.913	1.35e-140	mDC	TPI1
1.08e-143	0.80636	0.996	0.812	2.17e-140	mDC	GRN
7.68e-143	0.921816	1	0.936	1.54e-139	mDC	COTL1
1.3e-142	0.733385	0.895	0.655	2.59e-139	mDC	LMNA
3.87e-141	0.733132	0.972	0.802	7.75e-138	mDC	NR4A2
6.92e-140	0.665866	0.984	0.856	1.38e-136	mDC	PYCARD
6.31e-139	0.729179	0.988	0.851	1.26e-135	mDC	TXN
2.01e-137	0.652252	0.893	0.691	4.01e-134	mDC	INSIG1
1.6e-136	0.668325	0.96	0.801	3.19e-133	mDC	PLSCR1
7.52e-136	0.563098	0.967	0.851	1.5e-132	mDC	EIF4A3
9.8e-136	0.688534	0.981	0.834	1.96e-132	mDC	ALDH2
1.19e-134	0.738882	0.996	0.92	2.39e-131	mDC	SGK1
1.22e-134	0.861585	1	0.998	2.44e-131	mDC	ACTB
2.37e-134	0.55699	0.933	0.721	4.75e-131	mDC	PTGS2
1.49e-133	0.667091	0.97	0.794	2.99e-130	mDC	RAP2B
4.25e-133	0.787806	0.991	0.828	8.5e-130	mDC	TIMP1
2.51e-132	0.757605	0.996	0.873	5.01e-129	mDC	AP1S2
5.22e-132	0.663764	0.995	0.899	1.04e-128	mDC	GNG5
1.87e-131	0.461309	0.891	0.693	3.73e-128	mDC	TUBA1C
5.84e-131	0.690666	0.991	0.839	1.17e-127	mDC	H2AFY
1.54e-130	0.452683	0.921	0.835	3.07e-127	mDC	SNAI1
1.1e-126	0.769823	0.993	0.826	2.19e-123	mDC	KLF4
1.13e-125	0.715913	1	0.985	2.26e-122	mDC	CYBA
8.48e-125	0.861201	0.995	0.895	1.7e-121	mDC	ANXA1
1.57e-124	0.543626	0.932	0.8	3.15e-121	mDC	CASP1
2.07e-123	0.403107	0.874	0.691	4.14e-120	mDC	LMO2
1.28e-122	0.75142	0.991	0.85	2.55e-119	mDC	SPI1
1.29e-122	0.468124	0.935	0.757	2.58e-119	mDC	KCTD12
1.45e-121	0.604014	0.965	0.792	2.89e-118	mDC	BID
5.35e-121	0.453195	0.923	0.727	1.07e-117	mDC	SH2B3
1.68e-120	1.04629	1	0.974	3.35e-117	mDC	VIM
2.5e-116	0.45931	0.953	0.802	5e-113	mDC	PPP1R14B
5.21e-116	0.692704	0.993	0.836	1.04e-112	mDC	GABARAPL1
4.19e-115	0.698122	0.998	0.904	8.37e-112	mDC	CLIC1
4.38e-115	0.473327	0.902	0.775	8.76e-112	mDC	RHOB
3.3e-114	0.585466	0.968	0.804	6.6e-111	mDC	CD302
4.89e-114	0.428457	0.946	0.828	9.77e-111	mDC	DYNLL1
5.1e-114	0.795	0.996	0.847	1.02e-110	mDC	PLAUR
1.23e-113	0.46555	0.942	0.77	2.46e-110	mDC	RAB32
2.83e-112	0.620405	0.979	0.844	5.66e-109	mDC	CFP
4.79e-112	0.462913	0.944	0.762	9.57e-109	mDC	ZNF385A
9.71e-112	0.402267	0.918	0.789	1.94e-108	mDC	KLF9
1.03e-111	0.460239	0.912	0.719	2.06e-108	mDC	CYTOR
1.24e-111	0.590939	0.981	0.829	2.47e-108	mDC	RGS2
1.47e-111	0.636744	0.97	0.871	2.94e-108	mDC	DDIT4
2.63e-111	0.582434	0.953	0.883	5.25e-108	mDC	MAFF
1.36e-110	0.485672	0.94	0.822	2.72e-107	mDC	HSPD1
3.75e-110	0.543997	0.977	0.87	7.49e-107	mDC	CDKN1A
2.56e-109	0.463919	0.904	0.803	5.13e-106	mDC	YWHAH
1.14e-108	0.793251	0.982	0.881	2.28e-105	mDC	ARL4C
9.32e-108	0.529052	0.954	0.78	1.86e-104	mDC	RILPL2
1.22e-107	0.487473	0.953	0.75	2.45e-104	mDC	IGSF6
1.37e-107	0.421543	0.877	0.749	2.73e-104	mDC	GNA15
5.84e-106	0.598231	0.968	0.867	1.17e-102	mDC	CHMP1B
6.47e-106	0.549657	0.975	0.872	1.29e-102	mDC	HSP90B1
6.55e-106	0.820188	1	0.896	1.31e-102	mDC	FCER1G
2.69e-103	0.724869	0.982	0.756	5.38e-100	mDC	LGALS3
4.12e-103	0.457151	0.911	0.726	8.23e-100	mDC	LACTB
2.59e-102	0.526691	0.963	0.817	5.18e-99	mDC	HBEGF
5.12e-102	0.71468	0.996	0.817	1.02e-98	mDC	CSTA
2.89e-101	0.428638	0.944	0.84	5.78e-98	mDC	NAA38
1.83e-100	0.865231	1	0.999	3.65e-97	mDC	FTH1
8.57e-99	0.421968	0.907	0.709	1.71e-95	mDC	SYNGR2
8.12e-98	0.999244	0.996	0.917	1.62e-94	mDC	S100A4
1.42e-97	0.471206	0.979	0.764	2.83e-94	mDC	PDE4B
1.6e-95	0.534325	0.96	0.789	3.19e-92	mDC	ITGAX
2.73e-94	0.404508	0.963	0.839	5.46e-91	mDC	THEMIS2
1.16e-93	0.434518	0.977	0.846	2.33e-90	mDC	CNPY3
6.33e-93	0.525581	0.981	0.867	1.27e-89	mDC	MNDA
1.07e-92	0.457193	0.94	0.725	2.14e-89	mDC	STX11
1.54e-92	0.511474	0.982	0.879	3.08e-89	mDC	ATP6V0B
2.32e-91	0.484569	0.975	0.806	4.64e-88	mDC	TPM4
2.2e-90	0.48041	0.954	0.845	4.39e-87	mDC	RUNX1
2.39e-90	0.403776	0.886	0.711	4.78e-87	mDC	TCOF1
3.37e-90	0.660672	1	0.896	6.74e-87	mDC	LST1
6.37e-90	0.505644	0.94	0.767	1.27e-86	mDC	ARL4A
1.63e-88	0.608171	1	0.985	3.25e-85	mDC	SH3BGRL3
3.3e-88	0.498634	1	0.969	6.61e-85	mDC	EMP3
3.72e-88	0.645794	1	0.921	7.45e-85	mDC	AIF1
2.66e-87	0.440118	0.965	0.753	5.33e-84	mDC	RAB31
7.11e-85	0.587166	0.998	0.969	1.42e-81	mDC	CRIP1
3.85e-81	0.439295	0.998	0.927	7.71e-78	mDC	ENO1
4.49e-81	0.510082	0.995	0.839	8.99e-78	mDC	TYMP
9.91e-81	0.414797	0.958	0.833	1.98e-77	mDC	SPAG9
9.68e-79	0.511812	0.996	0.956	1.94e-75	mDC	FOSB
1.99e-78	0.43977	0.954	0.782	3.98e-75	mDC	EZR
7.9e-78	0.596395	0.998	0.982	1.58e-74	mDC	OAZ1
3.92e-77	0.434079	0.972	0.793	7.85e-74	mDC	CTSB
1.84e-76	0.793257	0.998	0.943	3.68e-73	mDC	S100A6
2.05e-76	0.425763	0.998	0.973	4.1e-73	mDC	SNHG29
2.4e-76	0.468196	0.998	0.859	4.79e-73	mDC	EFHD2
5.84e-76	0.555993	1	0.979	1.17e-72	mDC	SAT1
9.8e-74	0.684095	1	0.952	1.96e-70	mDC	SRGN
6.98e-72	0.499476	0.989	0.891	1.4e-68	mDC	TSPO
9.7e-72	0.408252	0.995	0.91	1.94e-68	mDC	MIDN
3.2e-69	0.409264	0.998	0.928	6.4e-66	mDC	ZFAND5
2.06e-67	0.419454	1	0.937	4.13e-64	mDC	LYZ
2.1e-67	0.411492	0.954	0.861	4.19e-64	mDC	IER3
6.1e-67	0.451725	0.988	0.867	1.22e-63	mDC	CEBPB
1.06e-40	0.46813	1	0.896	2.12e-37	mDC	TYROBP
9.98e-301	0.452852	0.96	0.553	2e-297	GNLY NK	PRDM16
2.05e-292	2.0941	1	0.728	4.09e-289	GNLY NK	CD7
2.36e-282	1.49946	0.978	0.596	4.73e-279	GNLY NK	TRDC
3.16e-277	2.09946	0.989	0.678	6.31e-274	GNLY NK	CTSW
4.95e-273	1.1686	0.96	0.562	9.9e-270	GNLY NK	TNFRSF18
2e-271	1.56665	0.995	0.806	3.99e-268	GNLY NK	RUNX3
9.01e-260	1.31222	0.949	0.622	1.8e-256	GNLY NK	IL18R1
4.94e-255	1.92256	0.978	0.754	9.88e-252	GNLY NK	CMC1
1.51e-234	1.46956	0.942	0.657	3.01e-231	GNLY NK	AREG
7.85e-227	1.24579	0.922	0.656	1.57e-223	GNLY NK	KLRC1
2.64e-226	0.509585	0.922	0.427	5.28e-223	GNLY NK	IL1R1
3.86e-225	0.583281	0.956	0.645	7.72e-222	GNLY NK	C12orf45
1.78e-223	0.729422	0.96	0.676	3.56e-220	GNLY NK	ITM2C
2.89e-214	2.34696	0.933	0.654	5.77e-211	GNLY NK	KLRB1
7.65e-212	1.44227	0.989	0.941	1.53e-208	GNLY NK	IFITM2
4.62e-204	1.13847	0.995	0.893	9.24e-201	GNLY NK	DUSP2
5.18e-203	0.815135	0.922	0.609	1.04e-199	GNLY NK	IFIT2
2.49e-201	1.18938	0.976	0.757	4.98e-198	GNLY NK	KLRD1
3.78e-201	0.516565	0.967	0.806	7.57e-198	GNLY NK	DAAM1
5.54e-200	1.15203	0.989	0.87	1.11e-196	GNLY NK	DDIT4
6.55e-199	1.64073	0.882	0.573	1.31e-195	GNLY NK	XCL2
1.32e-198	2.99977	0.891	0.717	2.64e-195	GNLY NK	GNLY
5.31e-198	1.08414	0.985	0.883	1.06e-194	GNLY NK	MAFF
2.76e-193	1.75347	0.868	0.555	5.51e-190	GNLY NK	XCL1
9.47e-192	0.912007	0.966	0.674	1.89e-188	GNLY NK	SYTL3
3.48e-189	0.522724	0.915	0.685	6.96e-186	GNLY NK	SPINK2
5.37e-189	1.19859	0.973	0.829	1.07e-185	GNLY NK	ITGB1
1.58e-179	0.834214	0.897	0.63	3.17e-176	GNLY NK	KLRC3
3.82e-177	0.596782	0.975	0.733	7.64e-174	GNLY NK	NKG7
9.44e-177	0.623216	0.92	0.715	1.89e-173	GNLY NK	SEPTIN11
1.05e-175	0.899432	0.897	0.716	2.1e-172	GNLY NK	GZMK
4e-165	0.51738	0.848	0.593	7.99e-162	GNLY NK	IGFBP4
9.33e-162	0.427356	0.877	0.681	1.87e-158	GNLY NK	PTGDR
2.78e-156	0.422914	0.824	0.464	5.56e-153	GNLY NK	B3GNT7
1.7e-155	0.830871	0.936	0.708	3.39e-152	GNLY NK	SAMD3
5.13e-155	0.569373	0.86	0.642	1.03e-151	GNLY NK	IL18RAP
5.52e-150	0.762677	0.933	0.774	1.1e-146	GNLY NK	KLRK1
4.22e-148	0.825821	0.991	0.99	8.43e-145	GNLY NK	IER2
2.03e-146	0.624797	0.953	0.676	4.05e-143	GNLY NK	IFITM3
1e-142	0.478822	0.877	0.68	2e-139	GNLY NK	JAG1
1.7e-141	1.02756	0.92	0.695	3.39e-138	GNLY NK	IFITM1
2.36e-141	0.6212	0.891	0.681	4.72e-138	GNLY NK	IL2RB
5.22e-139	0.608042	0.817	0.585	1.04e-135	GNLY NK	TNFSF9
1.19e-136	0.784059	1	0.996	2.39e-133	GNLY NK	NFKBIA
4.21e-136	0.661268	0.947	0.809	8.43e-133	GNLY NK	TUBB
8.61e-130	0.416849	0.799	0.496	1.72e-126	GNLY NK	LINC00299
1.73e-127	0.501992	0.92	0.625	3.45e-124	GNLY NK	BEX2
4.47e-124	0.718742	0.993	0.938	8.95e-121	GNLY NK	ZFP36L2
7.93e-124	0.491413	0.897	0.737	1.59e-120	GNLY NK	HOPX
2.91e-123	0.415983	0.835	0.644	5.81e-120	GNLY NK	SLA2
6.28e-116	0.800212	0.933	0.789	1.26e-112	GNLY NK	GRASP
7.1e-116	0.666261	0.833	0.67	1.42e-112	GNLY NK	GATA3
5.67e-115	0.737152	0.92	0.81	1.13e-111	GNLY NK	ISG15
2.57e-114	0.801155	0.998	0.954	5.13e-111	GNLY NK	CD44
3.88e-114	0.800194	0.967	0.788	7.77e-111	GNLY NK	RNF125
4.69e-113	0.57073	0.815	0.603	9.39e-110	GNLY NK	KLRC2
6.29e-106	0.569241	0.973	0.866	1.26e-102	GNLY NK	NR4A1
2.73e-103	0.743547	0.964	0.836	5.46e-100	GNLY NK	BHLHE40
4.39e-100	0.514742	0.877	0.725	8.78e-97	GNLY NK	MATK
3.57e-99	0.792068	0.995	0.898	7.14e-96	GNLY NK	SOX4
3.86e-99	0.640641	0.976	0.788	7.73e-96	GNLY NK	METRNL
3.14e-94	0.428374	0.944	0.806	6.29e-91	GNLY NK	ETV3
3.76e-90	0.571495	0.949	0.823	7.52e-87	GNLY NK	CD2
1.85e-89	0.695949	0.924	0.815	3.7e-86	GNLY NK	IL32
3.68e-86	0.501344	0.842	0.66	7.35e-83	GNLY NK	COL6A2
1.7e-85	0.492793	0.975	0.86	3.4e-82	GNLY NK	PLAC8
3.07e-85	0.550328	0.949	0.789	6.14e-82	GNLY NK	ITGAX
6.96e-80	0.587497	0.897	0.75	1.39e-76	GNLY NK	OTULIN
4.86e-79	0.468317	0.951	0.894	9.71e-76	GNLY NK	HIST1H1E
1.79e-72	0.568589	0.973	0.872	3.58e-69	GNLY NK	CD63
1.36e-62	0.459563	0.951	0.79	2.72e-59	GNLY NK	TCF7
3.08e-60	0.457236	0.995	0.97	6.17e-57	GNLY NK	NPM1
3.75e-57	0.477565	0.955	0.788	7.5e-54	GNLY NK	GYPC
6.3e-56	0.46203	0.973	0.955	1.26e-52	GNLY NK	HIST1H1C
2.64e-52	0.4065	0.898	0.774	5.29e-49	GNLY NK	DSTN
7.29e-52	0.554221	0.844	0.716	1.46e-48	GNLY NK	S100B
5.29e-51	0.425444	0.978	0.942	1.06e-47	GNLY NK	NME2
4.05e-48	0.51554	0.98	0.953	8.09e-45	GNLY NK	TNFAIP3
3.36e-278	0.518547	0.979	0.554	6.73e-275	EM CD4	TTLL10
6.74e-238	0.427876	0.983	0.494	1.35e-234	EM CD4	LINC00299
6.14e-227	0.67861	0.966	0.684	1.23e-223	EM CD4	RTKN2
1.69e-220	0.661269	0.979	0.571	3.38e-217	EM CD4	MZF1-AS1
4.58e-208	1.45788	0.998	0.871	9.17e-205	EM CD4	DDIT4
6.18e-207	1.11289	0.964	0.563	1.24e-203	EM CD4	TNFRSF18
7.25e-179	1.18512	0.996	0.938	1.45e-175	EM CD4	ZFP36L2
9.07e-176	0.647479	0.957	0.715	1.81e-172	EM CD4	SEPTIN11
3.98e-144	0.45837	0.876	0.607	7.96e-141	EM CD4	TNFRSF4
8.59e-142	0.623395	0.981	0.821	1.72e-138	EM CD4	TUBB2A
9.4e-142	0.400509	0.972	0.795	1.88e-138	EM CD4	CKS2
5.31e-141	1.27968	0.938	0.815	1.06e-137	EM CD4	IL32
6.32e-139	0.610057	0.974	0.698	1.26e-135	EM CD4	BCL2
4.77e-136	0.476285	0.968	0.738	9.54e-133	EM CD4	AC091271.1
5.88e-136	1.08308	1	0.953	1.18e-132	EM CD4	TNFAIP3
6.47e-135	0.978977	0.996	0.881	1.29e-131	EM CD4	ARL4C
1.48e-133	0.474807	0.946	0.597	2.95e-130	EM CD4	TRDC
1.93e-124	0.45865	0.981	0.729	3.87e-121	EM CD4	COQ7
7.73e-117	0.471877	0.927	0.673	1.55e-113	EM CD4	DNAJC9
4.13e-112	0.810102	0.994	0.788	8.26e-109	EM CD4	GYPC
1.82e-106	0.436703	0.842	0.529	3.64e-103	EM CD4	DUSP4
3.18e-105	0.552788	0.919	0.678	6.36e-102	EM CD4	AP3M2
4.13e-104	0.89501	0.996	0.951	8.26e-101	EM CD4	GADD45B
5.75e-104	1.14467	0.901	0.655	1.15e-100	EM CD4	KLRB1
1.48e-97	0.694224	0.983	0.8	2.96e-94	EM CD4	TMEM156
6.83e-93	0.882708	0.904	0.656	1.37e-89	EM CD4	LMNA
8.84e-90	0.864715	0.991	0.874	1.77e-86	EM CD4	LTB
9.06e-87	0.706504	0.955	0.795	1.81e-83	EM CD4	GADD45A
[truncated: 945 more rows]
