# Supplementary material for: Mild/asymptomatic COVID-19 in unvaccinated pregnant mothers impairs neonatal immune responses
Source: JCI Insight. 2023 Sep 12;8(19):e172658. doi: 10.1172/jci.insight.172658 (PMC10629812; doi:10.1172/jci.insight.172658)
Supplement: Supporting data values [file jciinsight-8-172658-s012.xlsx]

## Sheet: Figure 1A
	COVID-19 severity	Subject ID	Maternal EPT RBD IgG	UCB EPT RBD IgG	Maternal EPT NP IgG	UCB EPT NP IgG
1	Mild	COV 002	4641.57	33349.4	37.52	18.95
2	Mild	COV 003	57.55	59.58	35.21	116.27
3	Asymptomatic	COV 004	26056.4	144.1	15365.1	4766.94
4	Mild	COV 006	218.52	108.04	undetectable	11.54
5	Mild	COV 007	1254.29	581.7	964.27	636.638
6	Mild	COV 008	41329.3	714.71	16138.8	2699.49
7	Mild	COV 009	1759.25	172.61	1056.94	5575.72
8	Mild	COV 010	239.64	780.21	343.07	25.743
9	Mild	COV 012	222.04	209.55	undetectable	undetectable
10	Mild	COV 014	180.99	128.42	629.38	undetectable
11	Asymptomatic	COV 015	47666.2	1969.21	25.8	16.03
12	Asymptomatic	COV 017	1422.5	49.86	3331.44	9631.18

## Sheet: Figure 1B
		PDGFBB	S100B	IL-18	VEGF	GM-CSF	TNFa	IFNb	IL-23	IL-15	IL-8	IL-7	IL-4	CXCL9	CXCL10	CXCL11	CCL2	CCL3	CCL4	CCL11
	Control	508.596	185.899	285.967	119.583	4.53148	3.65502	0.827314	127.862	0.727613	66.9754	3.29944	10.3384	151.115	5.79819	12.1948	39.6035	29.5637	73.3999	56.839
	Control	353.661	221.914	143.74	84.6811	3.80646	5.16392	1.63155	185.063	1.37349	8.79886	2.91932	17.1225	130.064	7.85076	21.2478	109.032	30.5711	425.927	65.4106
	Control	667.85	225.01	26.2983	140.886	2.57434	5.57778	1.07822	196.971	1.02592	763.375	1.46093	13.8011	138.511	20.7804	138.233	3547.27	38.012	93.1725	126.038
	Control	680.244	536.512	46.6794	70.6577	3.14898	1.97024	0.607336	208.215	0.864611	134.664	4.15353	15.5094	146.958	5.12504	66.1584	69.6591	32.5806	66.8016	98.751
	Control	3775.83	145.494	22.5192	50.1045	5.25649	2.75629	0.136452	162.083	0.517043	36.1007	3.86786	12.0928	121.406	8.84195	50.9095	184.944	27.5369	60.5248	63.1053
	Control	1078.28	595.463	19.1639	33.0407	4.53148	6.58421		128.059	2.10543	46.3541	4.77754	8.51313	155.232	34.8737	121.898	126.366	28.5379	86.2751	88.1238
	Control	323.662	270.076	10.2793	62.224	5.31441	3.71767		242.917	0.429304	8.1272	2.24211	22.1521		6.89783	25.5225	62.6396	28.5503	54.5971	58.6362
	Control	725.179	138.126	37.2007	36.5032		1.85757		105.183	0.869392	1.60071	1.84105	8.58396		3.09342	5.56241	54.4431	31.5786	79.6768	34.4491
	Control	4259.82	156.96	30.4465	108.034				139.207	1.72106	12.2276	3.71852			19.1541	33.3557	153.237		97.0123	130.878
	Control	490.025	315.146	54.0492	41.0983				162.187		2.55893	2.1634			2.25445	69.3204	56.7603			41.2406
	Control	186.922	326.157		69.5853						16.4687	2.51826			4.0423		73.9214			67.8645
	Control	682.146	1732.83		80.3877						10.0281	1.42842			4.16376		70.748			50.7782
	Control	2486.93	1017.74		218.004						9.42507	5.0039			14.4654		150.594			101.295
	SARS+	1552.87	352.049	30.4465	47.1551	3.874	2.75629	0.607336	139.207	0.727613		1.10607	10.3384	138.511	3.50882	7.41655	88.5382	27.5369	66.8016	14.6799
	SARS+	5292.77	1446.49	59.134	99.5193	2.57434	1.07152	0.136452	105.183	0.429304	1.15732	2.91932	6.75869	117.107	1.24554	37.3625	38.8617	27.5304	60.8739	16.7986
	SARS+	1588.07	1168.22	54.0961	6.05644	4.53148	2.44449	0.35643	82.5699	0.218735	4.14015	0.509617	12.0467	130.064	0.755351	3.70828	8.81773	28.5503	60.5248	16.7327
	SARS+	3571.37	903.827	108.065	27.8296	3.14898	1.85757	0.827314	94.0134	0.896221	28.0839	1.84105	8.58396	112.748	1.94457	10.3407	10.8773	25.4899	73.3999	21.1956
	SARS+	869.658	378.357	100.937	30.5824	2.49151	4.6164	1.07822	71.6306	0.517043	98.8686	0.450739	11.1974	146.958	1.55919	16.973	12.8532	30.5598	67.4722	21.0258
	SARS+	2341.04	1846.71	129.054	32.0214		4.72411		139.327	0.216693	8.98698	1.46093	13.7208	121.406	18.7643	18.6222	80.7049	29.5637	79.6768	25.5137
	SARS+	2310.81	556.594	63.1458	44.5724		1.97024		49.1927	1.75786	8.18372	0.783724	13.8011		9.20671	44.1293	287.329			32.1105
	SARS+	8361.32	134.352	128.015	46.2263				93.8377	1.02592	6.65929	1.78328			3.62365	29.5293	29.9951			18.8514
	SARS+	3341.92	682.522	51.6727	37.8179				116.451		4.69677				6.66611	12.1948	51.5901			20.9702
	SARS+	545.279	1653.22	37.2007	28.1734						4.16103				1.34041	21.2478	43.9461
	SARS+	2165.98	2030.26	51.576	67.3752

## Sheet: Figure 1C
			WBC	Lymphocytes	Monocytes	Granulocytes
		Control	8.4	4.7	1.8	2.9
		Control	20.4	4.9	0.3	3.2
		Control	17.2	8.1	1	11.3
		Control	11.7	11	2.4	3.8
		Control	10.7	6	1.5	4.2
		Control	9.4	6.9	0.5	3.3
		Control	9.5	5.1	0.6	3.9
		Control	10.6	5.4	0.4	4.8
		Control	10.3	5.4	0.9	4
		Control	6.9	2.4	0.4	0.9
		Control	3.7	6.1	1	8.2
		SARS+	7	4.2	1	1.8
		SARS+	20.8	7.5	3.8	9.5
		SARS+	15.4	5.2	2.2	8
		SARS+	12.6	5.4	2	5.2
		SARS+	17.5	8.7	3.4	5.4
		SARS+	10	4.9	1.7	3.4
		SARS+	13.1	6.6	1.5	5
		SARS+	9.6	2.7	1.9	5
		SARS+	14.9	4.1	3.2	7.6
		SARS+	15.3	7.1	2.4	5.8
		SARS+	12.2	4.8	2.5	4.8
		SARS+	34.1	17.1	4.1	12.9

## Sheet: Figure 2C
	IL1B Classical	S100A8 Classical	Bcells	Naive CD4	NK	Naive CD8	Memory CD8	Nonclassical	mDCs	GNLY NK	EM CD4	Stem cells	Proliferating cells	ISG NK	Erythroid	pDCs
Control	12.8941	10.0788	18.0743	26.9707	5.74324	14.5833	2.36486	1.23874	0.731982	1.06982	0.788288	0.45045	0.506757	0.168919	4.27928	0.0563063
Control	10.0622	4.0404	7.14841	38.1119	15.0738	11.2277	2.91375	1.51515	1.12665	2.21445	2.8749	0.893551	0.4662	1.51515	0.19425	0.621601
Control	4.07407	3.53535	8.95623	38.5859	12.1549	19.8653	2.96296	0.572391	0.572391	1.24579	2.72727	0.875421	0.774411	2.28956	0.30303	0.505051
Control	3.78412	4.21836	8.43672	39.8883	10.2357	14.3921	1.98511	1.67494	0.434243	1.05459	1.67494	0.744417	4.90074	0.124069	6.32754	0.124069
Control	13.3929	4.28571	7.46429	37.1071	13.4286	13.1071	4.21429	0.107143	0.821429	1.03571	0.464286	1.71429	0.357143	2.10714	0.107143	0.285714
Control	18.5867	22.5248	8.20758	22.7089	12.2194	4.34303	0.883327	0.0736106	2.13471	0.920133	0.257637	0.809717	1.47221	3.64372	1.14096	0.0736106
Control	18.3099	19.2488	12.3631	19.0923	18.6228	3.05164	1.29108	1.60407	1.05634	1.52582	0.43036	0.821596	0.312989	1.76056	0.117371	0.391236
Control	23.0594	10.9263	15.9817	21.0698	11.8069	6.52316	2.41357	0.913242	1.69602	1.17417	0.684932	0.880626	0.456621	1.43509	0.22831	0.750163
SARS+	16.6773	12.0554	12.3962	26.8584	9.07348	11.7998	4.36635	1.83174	0.788072	1.34185	1.42705	0.553781	0.638978	0.0212993	0	0.170394
SARS+	30.6926	28.7005	5.3741	20.7088	1.18138	3.86843	1.96896	1.2277	2.68705	0.741255	0.231642	1.38985	0.579106	0.0463285	0.0926569	0.509613
SARS+	19.537	13.1019	25.9722	8.0787	16.412	2.40741	2.4537	6.08796	1.38889	1.50463	0.787037	0.439815	1.04167	0.0462963	0.601852	0.138889
SARS+	11.4054	10.9149	13.245	20.3581	24.1354	6.54893	3.23767	2.15845	0.686779	2.20751	1.91317	0.833947	1.39809	0.147167	0.613196	0.196223
SARS+	21.7295	14.8559	6.65188	7.76053	0.886918	0.443459	0.886918	8.42572	5.32151	1.33038	1.33038	15.9645	12.8603	0	1.10865	0.443459
SARS+	25.5324	22.4588	15.9385	18.6828	3.49067	6.16905	1.09769	1.49286	1.73436	0.79034	0.526894	1.22942	0.50494	0	0.131723	0.219539

## Sheet: Figure 2D
		CD8+					CD4+
		Naive	CM	EM	TEMRA		Naive	CM	EM	TEMRA
	Control	65.6	11	9.18	14.3		73	17.4	5.17	4.45
	Control	60.2	26.7	10.9	2.21		86.6	7.24	2.72	3.48
	Control	44.2	29.5	17.3	9		62	16.2	15.6	6.25
	Control	58.6	28.1	9.72	3.58		93.3	3.07	1.09	2.57
	Control	67.9	21.5	6.37	4.17		88.6	1.98	1.49	7.95
	Control	45.2	43.1	9.28	2.38		94	2.69	0.72	2.56
	Control	7.62	27.1	61.6	3.61		84.7	4.04	1.72	9.51
	SARS+	52.8	16.6	13.6	16.9		64.8	11.1	12.1	12.1
	SARS+	52.7	12.6	19.2	15.6		70.1	13.1	9.48	7.32
	SARS+	51.1	6.8	24.6	17.5		78.2	7.96	4.4	9.47
	SARS+	49	23.3	17.6	10.1		41.3	14.1	27.9	16.7
	SARS+	60	11.2	10.6	18.2		58.4	24.6	8.72	8.3
	SARS+	44.6	26	19.9	9.57		53.6	14.2	19.1	13.1
	SARS+	56.9	19.6	13.2	10.3		72.4	10.6	5.42	11.6

## Sheet: Figure 2E
		KLRG1% within CD8+ T cells					KLRG1% within CD4+ T cells
		Naive	CM	EM	TEMRA		Naive	CM	EM	TEMRA
	Control	8.17	7.57	8.17	3.81		42.7	4.28	22	3.23
	Control	6.78	8.73	6.78	20.3		28.9	5.2	7.67	6.7
	Control	7.52	6.26	7.52	27.4		24.8	4.07	8.38	0.49
	Control	2.27	2.98	2.27	18.5		13.5	3.58	9.68	0.91
	Control	13.1	5.6	13.1	22		42.8	6.95	23.4	21.6
	Control	8.27	9.99	8.27	17.3		21	2.55	7.25	3.75
	Control	7.66	5.85	7.66	10.7		32.5	3.63	17.4	10.7
	SARS+	9.73	4.39	9.73	16.1		10.8	9.46	3.48	11.3
	SARS+	16.1	11.2	16.1	19.1		40.8	11	9.68	1.54
	SARS+	8.1	15.8	8.1	8.75		28.6	4.51	5.32	6.09
	SARS+	8.12	7.53	8.12	32.3		12.5	8.41	4.48	4.52
	SARS+	30.1	12.9	30.1	49.1		59.1	7.88	35.6	11.6
	SARS+	10.8	6.08	10.8	18.3		27.9	5.72	6.77	2.9
	SARS+	20.8	9.6	20.8	31.1		37	6.34	18.1	6.04
		Ki-67% within CD8+ T cells					Ki-67% within CD4+ T cells
		Naive	CM	EM	TEMRA		Naive	CM	EM	TEMRA
	Control	4	10.3	3.14	2.69		2.42	4.28	8.86	11.7
	Control	3.15	10.7	5.3	2.86		1.9	5.2	15.7	15.8
	Control	3.06	4.8	4.64	5.48		1.16	4.07	9.98	7.73
	Control	0.95	6.33	2.8	1.75		1.51	3.58	4.15	4.61
	Control	3.64	13.1	9.14	2.53		3.34	6.95	9.28	7.53
	Control	1.25	3.62	3.51	4.82		1.5	2.55	15.3	17
	Control	1.87	5.45	5.71	3		1.71	3.63	14.6	18.8
	SARS+	3.67	8.49	5.21	1.7		3.43	9.46	42.9	18.1
	SARS+	5.33	11.5	5.08	3.49		4.55	11	41.1	34.6
	SARS+	6.9	4.51	5.41	5.54		3.09	4.51	6.38	6.1
	SARS+	3.74	9.25	5.2	1.97		3.24	8.41	21.4	24.8
	SARS+	5.02	8.29	5.52	3.13		3.73	7.88	19.7	19.1
	SARS+	6.36	9	11.4	5.57		2.72	5.72	6.44	3.37
	SARS+	4.42	10.6	5.41	2.01		2.67	6.34	16	7.82

## Sheet: Figure 2F
		B Cells
		Naive	Unswitched Memory	Switched Memory	Other
	Control	84.3	8.94	0.83	5.93
	Control	91.3	6.93	0.38	1.39
	Control	89.2	9.78	0.19	0.83
	Control	98.1	1.47	0.037	0.39
	Control	97.5	2.32	0.015	0.17
	Control	97.3	1.96	0.024	0.72
	Control	99.3	0.67	0	0.03
	SARS+	84.8	12.8	0.91	1.49
	SARS+	86.4	11.7	0.49	1.41
	SARS+	68.2	31.7	0	0.1
	SARS+	85.3	13.5	0.29	0.91
	SARS+	83.6	11.5	1.23	3.67
	SARS+	78.6	21.3	0.031	0.07
	SARS+	86.8	12.6	0.15	0.45

## Sheet: Figure 2G
		NK Cells
		CD56bright	CD56dim
	Control	6.47	93.4
	Control	13	86.9
	Control	20.6	79.2
	Control	10.2	89.7
	Control	24.9	74.6
	Control	21.8	77.8
	Control	6.22	93.7
	SARS+	13	86.8
	SARS+	41.8	57.2
	SARS+	69.5	30.5
	SARS+	52.2	47
	SARS+	8.52	91.3
	SARS+	60.8	39.2
	SARS+	33.3	66.4

## Sheet: Figure 2H
		Monocytes
		non-classical	classical
	Control	2.73	97.27
	Control	3.47	96.53
	Control	2.67	97.33
	Control	2.38	97.62
	Control	2.43	97.57
	Control	3.03	96.97
	Control	2.45	97.55
	SARS+	3.85	96.15
	SARS+	2.1	97.9
	SARS+	3.16	96.84
	SARS+	2.89	97.11
	SARS+	4.43	95.57
	SARS+	2.72	97.28
	SARS+	4.1	95.9

## Sheet: Figure 2I
		Dendritic Cells
		mDC	pDC	Other
	Control	20.2	3.47	76.33
	Control	36.3	2.88	60.82
	Control	20.7	2.04	77.26
	Control	21.7	4.28	74.02
	Control	26.4	3.95	69.65
	Control	25.6	4.24	70.16
	Control	24.4	2.64	72.96
	SARS+	24.9	1.37	73.73
	SARS+	44.9	0.99	54.11
	SARS+	31.5	0.4	68.1
	SARS+	45.8	2.69	51.51
	SARS+	22.1	2.07	75.83
	SARS+	17	2.56	80.44
	SARS+	18.4	1.92	79.68

[truncated: 18 more sheets: Sup Fig 1B, Sup Fig 1C, Sup Fig 1F, Sup Fig 1G, Fig 3A, Fig 3C, Fig 3D, Fig 3G, Fig 4A, Fig 4D, Fig 4E, Fig 4F, Fig 5C, Fig 5D, Sup Fig 2D, Sup Fig 3A, Sup Fig 3D, Sup Fig 4D]
